# Supplementary material for: Boolean Modeling Reveals the Necessity of Transcriptional Regulation for Bistability in PC12 Cell Differentiation
Source: Front Genet. 2016 Apr 14;7:44. doi: 10.3389/fgene.2016.00044 (PMC4830832; doi:10.3389/fgene.2016.00044)
Supplement: Supplementary file 1 [file Table1.xlsx]

## Sheet: primer design
Symbol	Forward Primer	Reverse Primer	Size	Concentration nM	Efficiency %
18S	AAGCAGACATTGACCTCACCAA	TGGCTATACTTCCCATCCTTCAC	151	200	99
Btg2	TCCAGAAAAGCCATCCAAG	CTCCTCATACAGCACGCAGA	211	300	90.3
c-Fos	TTTCAACGCGACTAACGAGG	GCGCAAAAGTCCTGTGTGTT	138	100	97.5
C-Myc	TTGATGTGGTGTCTGTGGAA	ATTTGCGGTTGTTGCTGAT	240	300	97
Cited2	TGGGCGAGCACATACACTAC	GGTAGGGGTGATGGTTGAAA	234	300	93.5
Dusp6	CTGAGGATCAGCTCCGACTC	AAACAGATTGGGCAGATTGG	234	200	103
Fosl1	ACACTCCTGGCTTTGTGAGG	TGGTGTGGGAAAGTGGTCTG	328	200	100
HPRT1	GCAGACTTTGCTTTCCTTGG	TACTGGCCACATCAACAGGA	278	200	89.7
Itga1	GCCCTTGGAATAGACACAGC	ATGTTTTCGTCCTCGCAGTC	155	100	86.9
Junb	ACGAAAATGGAACAGCCTTT	ACCCTTGAGACCCCGATAAG	150	300	95.8
Jund	CCTCCACTGTCGCCCATC	GCTCGGTGTTCTGGCTTTT	163	300	90.4
Klf10	CGGAGAAGAACCCACATAAA	GAGGAAGGCACAGCAAAGTC	152	300	80.6
Klf2	CGGCTCTGGGTCTTGCTC	TGCGAACTCTTGGTGTAGGTC	175	100	81.7
Klf4	GCAAGTCCCCTCTCTCCATT	GGTAAGGTTTCTCGCCTGTG	206	100	92
Klf5	CCTCCGTCCTATGCTGCTAC	GCTTCTCGCCCGTATGAGT	232	100	100
Klf6	GGGAGAGGAAGGAGGAATCA	GGAAATGACCGAGGAACTCA	227	200	97.8
Maff	TTATCCAGCAAAGCCCTGAA	GCTCCTCCTTCTGGCACAC	220	300	99.2
Mmp10	GTCCAAGCAGGTTACCCAAA	GTCTCGGGAAGCCTTTATCC	172	200	97.2
Mmp3	GAAAGGGCTCCCAGTCCTGCTG	GAACACCACACCGGGGCTTGTG	275	200	95.4
Npy	TAACAAACGAATGGGGCTGT	TAGTGTCGCAGAGCGGAGTA	156	200	79.4
Plat1	TGACGGATTTGTTGGGAAAC	ACTGTAGGGCTTCTGGGACA	154	200	89.3
Plaur	GAAGGACGAACCCTACACCA	GAACATCCAAAGGTGCTCGT	205	200	111.2
Zfp36	AAACGGAACTCTGCCACAAG	AAGGCGAAAAGGAGCAAGA	219	200	85.9
