# Supplementary material for: Boolean Modeling Reveals the Necessity of Transcriptional Regulation for Bistability in PC12 Cell Differentiation
Source: Front Genet. 2016 Apr 14;7:44. doi: 10.3389/fgene.2016.00044 (PMC4830832; doi:10.3389/fgene.2016.00044)
Supplement: Supplementary file 5 [file Table5.xlsx]

## Sheet: N1
Symbol	0	1	2	3	4	5	6	8	12	24
Rhob	0	0.927068	1.49643	0.545458	0.933123	0.863842	0.653569	0.614929	0.308198	0.56196
Junb	0	2.30608	3.65688	2.33371	2.25878	2.1327	1.66915	1.26603	2.08899	2.09263
Egr4	0	0.32504	2.96969	1.81861	1.45289	0.835541	-0.644105	0.151213	0.0612967	0.422992
Ppp1r15a	0	0.465968	2.11805	1.29695	1.35276	1.24895	-0.168968	0.714025	0.821985	1.09261
Egr1	0	5.79585	6.64842	6.26342	6.12328	6.17093	5.63842	5.25422	5.93413	6.2081

## Sheet: N2a
Symbol	0	1	2	3	4	5	6	8	12	24
Hmgcs1	0	-1.00067	-0.344207	0.929007	0.432743	-0.206729	-0.917709	-0.701122	-0.378669	-0.956751
Ripply2	0	-0.0711866	1.00923	1.55058	1.03158	0.859997	-0.499723	0.0925937	0.446299	0.206936
Hbegf	0	0.0719196	1.11504	2.50334	1.9046	1.21911	0.608062	0.231267	0.278089	0.874973
Phlda1	0	-0.633061	-0.106229	2.7797	1.56176	1.26242	-0.283863	0.148752	1.20171	0.922027
Crem	0	-0.208571	0.30317	1.8668	1.29132	1.12416	0.598094	0.0772407	0.825417	0.0257036
Zrsr1	0	0.0629916	0.890035	1.6495	1.53584	1.73089	0.309694	0.676917	1.06332	0.517583
Ankrd1	0	0.544073	0.984818	2.48433	1.90516	1.89421	1.1676	1.14407	1.273	0.337372
Gadd45a	0	-0.0602123	0.973784	2.36518	2.31395	1.85981	0.917368	1.2384	1.46057	1.19761
Errfi1	0	-0.481462	1.42722	3.77544	3.03407	2.66438	2.13815	0.866594	1.27517	1.47983
Btbd3	0	-0.193563	0.763807	1.9968	2.30075	2.20637	0.569214	0.00975411	0.554751	0.66418
Myod1	0	-0.565366	0.0151047	3.6574	3.52966	2.98316	1.31379	0.919337	2.48292	0.946774
RGD1564664	0	0.337769	1.31724	3.43998	2.94986	2.62823	1.67764	1.84402	2.27817	2.29687
Arl4a	0	-0.0478767	1.31743	2.74707	2.25772	2.10249	1.65088	1.19467	2.09187	1.35533
Pelo	0	0.105639	0.317358	1.20888	1.32654	1.19406	0.760433	0.447403	0.726276	0.661787
Metrnl	0	-0.350291	-0.611742	1.64703	1.39819	1.02473	0.250059	-0.222742	0.606009	0.304815
Cldn4	0	-0.0966771	0.420922	2.34243	2.3193	2.19304	1.65727	0.846965	1.08282	1.18308
Cited2	0	-0.459211	0.966795	1.91571	1.89668	1.95634	1.16373	0.744574	0.766185	1.05362
Mcl1	0	0.179045	0.974769	1.3674	1.28033	1.31546	1.03006	0.509553	0.890717	0.801929
Il6r	0	-0.452857	-0.306377	1.48368	1.54143	1.63303	0.710695	0.500555	0.378575	0.457729
Maff	0	-0.181472	0.450346	1.3036	1.83942	1.79569	1.09445	0.796495	0.515901	0.681458
Trim47l	0	0.705609	0.130937	2.91388	2.89366	2.87132	2.03159	1.57651	1.34872	1.49139
Midn	0	-0.311465	0.459459	1.20333	1.68134	1.33074	1.26287	0.869182	0.535804	0.727441
Arl5b	0	-0.581722	-0.414419	1.54026	1.19291	0.163568	0.640358	0.269326	0.17498	0.214312
Coq10b	0	-0.247258	0.695507	1.5731	1.14471	1.11633	1.43907	0.732873	0.983158	0.90013
LOC100361182	0	-0.528567	0.10073	0.863221	1.26318	0.835534	0.858713	0.222736	-0.300472	-0.146968
Klf6	0	0.52953	1.09521	1.58841	1.65328	1.42751	1.37406	0.988067	1.16471	1.60084
Rgs2	0	-0.678619	2.87434	4.04347	2.62399	2.29269	1.23845	0.502328	3.1829	0.649284
Arf2	0	-0.0842051	0.562714	1.01234	1.34401	1.33973	1.26317	0.832887	0.338534	0.293561
Mafk	0	0.0136536	1.18874	1.17544	1.00473	1.43565	0.817829	0.946668	0.904736	0.678791
Zfp36l2	0	-0.189168	1.5763	2.0026	1.96706	1.23876	1.33376	1.13679	1.44373	1.96704
Sertad1	0	-0.127595	2.04246	2.06295	2.15905	2.21625	1.68338	1.81666	2.05533	2.04751
Filip1	0	-0.00880201	0.0860385	1.35878	1.80784	2.09367	1.25952	1.00488	1.52879	0.800639
Cd83	0	-0.218335	-0.176368	1.35101	1.07099	0.88283	-0.0692954	-0.405164	-0.0400705	-0.814821
Klf4	0	0.00864725	2.59901	2.60077	1.86942	2.10169	0.316173	1.13052	1.8624	0.915356
Arc	0	0.540499	3.46053	3.58448	2.50999	3.11452	2.92395	2.26533	2.40318	3.23325
Nefm	0	0.087112	0.122941	0.923872	1.43909	2.02927	1.23362	1.03156	0.822212	0.190374
Tle3	0	0.0670325	0.0773832	1.3065	0.856454	1.02812	0.202758	-0.399337	-0.240026	-0.56363
Fem1b	0	0.771487	1.60526	1.30998	1.57398	1.72653	0.833193	0.555841	0.605924	0.562022
Kdm6b	0	-0.144567	0.772425	1.39061	1.30199	0.358374	0.953538	-0.240257	0.119893	0.045571
Insig1	0	-1.07455	-0.141128	0.325093	0.0435774	-0.168054	-0.858584	-1.08638	-1.09328	-1.02151

## Sheet: N2b
Symbol	0	1	2	3	4	5	6	8	12	24
G0s2	0	-0.177012	-1.24846	-2.67586	-2.45934	-2.10499	-1.49939	-1.70436	-1.8341	-2.57451
Ccng2	0	0.0255494	-0.525853	-2.01207	-1.41585	-1.16036	-0.505799	-1.14535	-1.02841	-1.24444
RGD1307465	0	0.0591496	-0.574217	-1.63945	-1.15087	-0.707865	-0.813835	-0.893957	-0.843965	-0.919611
Mterfd3	0	0.186179	-0.557932	-1.34411	-1.13469	-0.583249	-0.554479	-1.20233	-0.97031	-1.26009
Fut1	0	-0.0514633	-0.72746	-1.33222	-1.3916	-1.00769	-0.282742	-0.914931	-0.807794	-0.883452
Fam43a	0	0.0742786	-0.413677	-1.45671	-1.78536	-1.09873	-0.568478	-0.811571	-0.72863	-0.824441
Zfp689	0	-0.101423	-0.401829	-1.34095	-1.28566	-1.13122	-0.318554	-0.723221	-0.676434	-0.644748
Wdr89	0	0.0444612	-0.52646	-1.93134	-1.29368	-1.25405	-0.152408	-0.633366	-0.71513	-0.758491
LOC100362764	0	-0.0497076	-0.343959	-1.60502	-1.2669	-0.636012	-0.000952539	-0.383617	-0.372553	-0.837815
RGD1306227	0	0.209282	-0.219286	-1.32236	-1.47183	-1.46054	-0.871436	-1.13772	-0.752606	-0.903946
Amacr	0	0.270781	-0.0617855	-1.58503	-1.369	-1.19356	-1.11731	-0.717229	-0.662856	-0.948885
Pik3ip1	0	0.236955	-0.412606	-2.45284	-2.72136	-2.11775	-2.05594	-1.71569	-1.79551	-1.79902
Sesn1	0	0.203023	-0.333427	-1.62074	-1.91195	-2.12563	-1.00785	-1.2054	-1.20701	-1.21901
Casp2	0	0.170413	-0.23562	-1.31464	-1.09136	-1.52702	-0.696713	-1.0873	-0.753923	-0.714224
Grb7	0	-0.110008	-0.779276	-1.20683	-1.09753	-1.43252	-0.806408	-1.11113	-0.861988	-0.949729
Mkks	0	0.222209	-0.0526275	-1.43257	-1.2804	-1.48963	-0.516563	-0.444703	-0.184489	-0.534298
Mettl7a	0	-0.171033	-0.568446	-1.29036	-1.44104	-1.72632	-0.391006	-0.828393	-0.81857	-0.757729
Nadkd1	0	0.203403	0.194748	-1.66983	-0.972675	-1.77369	-0.208155	-0.867114	-0.434825	-0.692939
Sema4a	0	-0.136602	-0.833243	-1.97128	-2.06811	-1.98705	-0.488693	-0.417157	-0.975394	-1.03351
Fbxl8	0	0.502394	-0.195551	-1.32923	-1.69251	-1.02085	-1.05005	-0.42811	-0.384674	-0.309225
Fam83d	0	0.312749	0.120615	-1.52329	-1.31501	-0.964803	-0.920781	-0.380391	-0.725786	-0.480859
RGD1560398	0	0.317033	-0.115556	-1.15807	-1.55754	-1.41604	-1.13911	-0.450002	-0.558034	-0.677043
Dbndd1	0	0.498086	0.232065	-1.48678	-1.50715	-1.26583	-1.36556	-0.529427	-0.427146	-0.502603
Cdca7	0	0.0957547	-0.940523	-2.23662	-2.58934	-2.44754	-2.37148	-1.91638	-1.73123	-0.926054
Snap47	0	0.362092	-0.145708	-1.38647	-1.90527	-2.03073	-1.64514	-1.62365	-0.793631	-0.975905
Sall2	0	-0.346352	-0.803248	-1.22321	-1.40795	-1.2798	-0.910618	-0.905727	-1.00712	-0.426753
Ldhb	0	0.0632832	-0.8822	-1.18336	-1.24293	-1.27936	-1.26006	-0.930881	-1.15002	-0.938015
Dusp1	0	2.15433	0.90848	-0.106293	0.17338	0.627004	0.641166	0.373194	0.525708	0.788037
Rnf165	0	0.279635	0.210436	-0.854165	-1.10127	-1.17835	-0.981476	-0.464562	-0.758537	-1.12146
Tmem51	0	0.446112	0.0531353	-0.725646	-1.22628	-1.33952	-0.834987	-0.835685	-1.22626	-0.969605
Aspm	0	0.0489012	0.162179	-0.782607	-0.996572	-1.35298	-0.609991	-0.680096	-0.659561	-0.979068
LOC100362431	0	0.149774	-0.0941113	-1.10228	-1.04752	-1.36547	-0.812593	-1.08164	-0.924118	-0.287795
Lrrc14	0	0.288158	0.129406	-1.61166	-0.71646	-1.16693	-1.30404	-0.941722	-0.82141	-0.506226
Myt1	0	-0.00472067	0.0901815	-0.769713	-1.15802	-1.45917	-1.00101	-0.709431	-1.0218	-1.06683
RGD1563863	0	-0.196981	-0.233762	-1.57129	-1.64091	-1.59406	-0.256322	-0.18581	-0.852618	-0.452778
Tmem121	0	0.33383	-0.507294	-1.42194	-1.43975	-1.17802	-0.311529	-0.149209	-0.00254971	-0.000285234
Trim46	0	0.304181	-0.0404835	-0.574818	-1.64081	-1.05379	-0.252092	-0.0207756	-0.0953924	-0.0989155
Parp16	0	0.634099	-0.630572	-1.1984	-1.29513	-0.817795	0.0209616	0.276689	-0.112973	-0.334139
Acn9	0	0.265825	0.153116	-0.714275	-1.02931	-1.4365	-1.30868	-0.359114	-0.371491	0.0364022
RGD1302996	0	0.0674383	-0.838906	-0.905495	-1.41095	-1.04447	-1.34221	-0.377864	-0.511276	-0.544627
Rilpl1	0	0.386729	-0.0629528	-0.710604	-2.01093	-0.912037	-1.07692	0.194438	-0.132907	-0.663487
Mmaa	0	-0.082451	-0.727156	-0.556163	-1.7456	-1.30786	-0.502193	-0.250027	-0.247434	-0.646818
Nckipsd	0	0.0620116	-0.248386	-1.08234	-1.33143	-1.13473	-0.0274676	0.279338	-0.401746	0.117079
Flcn	0	0.210771	-0.619546	-1.22248	-1.417	-0.606637	0.157025	0.090743	-0.556061	-0.332388
Mkl1	0	0.200978	-0.525203	-1.59347	-1.29598	-0.706042	-0.147185	0.44059	0.126825	-0.230367
Setmar	0	0.0894763	-1.25772	-0.737348	-1.06419	-1.68576	-0.636083	-0.575221	-0.485123	-0.809039
Orc1	0	-0.0445959	-0.775269	-0.792525	-1.21434	-1.41381	-1.00584	-1.67677	-0.624929	-0.878385
Thada	0	0.716876	0.595061	-0.0806736	-0.195573	-0.936646	0.487031	0.55956	0.882087	0.849725
Slc25a32	0	-0.0998929	-0.851635	-1.12311	-1.28103	-0.87622	-0.0863622	-0.420341	-0.83316	-0.279211
Hpdl	0	0.664984	-0.722149	-1.27774	-0.793132	-0.60584	0.413458	0.365772	0.221488	0.355328

## Sheet: N3a
Symbol	0	1	2	3	4	5	6	8	12	24
Fam46a	0	-0.823379	0.962083	3.44334	3.3289	3.07464	2.46151	1.70437	2.4127	2.49452
Fosl1	0	-0.117724	2.61235	4.66799	4.50882	4.53515	4.41983	4.09763	4.13793	3.9781
Tnfrsf12a	0	0.125741	0.602376	2.51953	2.77655	2.79655	1.80627	1.91296	1.9592	2.037
Vma21	0	0.0740824	0.60071	1.851	2.00223	2.19867	1.723	1.69833	1.38512	1.47114
Pdp1	0	-0.315573	0.15708	1.19813	1.32478	1.3684	1.19479	0.574788	1.08119	0.411451
Crk	0	-0.310505	-0.0337566	1.19413	1.26459	1.26206	0.849722	0.775483	0.54388	0.767186
Obfc2a	0	-0.316726	0.600861	2.49205	2.48461	2.41397	2.56001	1.79273	1.93732	2.0971
Trib1	0	0.00616801	1.94844	2.4016	2.66696	2.87485	3.28559	1.77959	1.96279	2.33055
Tnfrsf1a	0	0.00371404	-0.0894016	1.46256	1.61134	1.6146	1.26736	1.04239	1.09902	0.956366
Rnd1	0	-0.0880131	0.508657	1.95733	1.80909	2.03252	1.79488	1.81368	1.48207	1.53145
Dusp6	0	0.499345	2.48623	4.65166	4.52837	4.54664	5.07432	4.16112	4.91343	4.77859
Efna1	0	-0.423936	0.159664	1.6351	1.37103	1.60369	1.22916	1.50628	1.13764	0.755378
Klf5	0	-0.346361	-0.162215	2.58139	2.58269	2.20372	2.0828	1.46875	2.33419	2.12002
Slc38a1	0	-0.310111	-0.0695567	1.00364	1.13547	1.40726	1.31252	0.976308	0.901517	0.781167
Itpkc	0	-0.567672	0.108648	1.52988	0.970734	1.06049	1.36773	1.22613	1.14549	0.955638
Bcl10	0	-0.399135	0.0529533	1.58141	1.72947	1.86685	2.18771	1.21655	1.33512	1.13061
Epha2	0	-0.592303	-0.627723	2.55632	2.64226	2.60653	2.58389	1.40792	1.28799	2.16613
Msmo1	0	-1.52935	-0.616483	1.1175	1.08972	1.22079	1.62663	1.22606	0.834311	0.962289
Cggbp1	0	-0.0961057	0.029072	1.0867	1.23217	1.32254	1.07618	1.21018	1.02422	1.06128
Gem	0	-1.04778	-0.296948	2.63065	1.95004	2.10193	2.49323	1.63501	2.5803	2.29314
Lef1	0	-0.12664	0.0687127	1.15563	1.21628	1.65701	1.37238	1.10691	1.37698	0.97464
Map2k3	0	-0.0823818	-0.0979079	1.38279	1.78036	1.75889	1.82354	1.04256	0.829827	0.864833
Gpr37	0	-0.281261	-0.149832	2.25079	2.61099	2.81473	2.91504	2.08158	2.50006	2.32361
Dos	0	-0.0894696	0.428194	1.50427	1.10616	1.26813	1.663	1.07915	0.424521	0.940571
Gpr87	0	-0.187288	0.3626	1.41913	1.75375	1.58238	1.85797	1.54675	0.809568	1.36599
Mapkapk2	0	-0.226205	0.0274365	1.45428	1.11138	1.39617	1.70621	1.19113	0.60075	1.07939
Ldlr	0	-1.40309	-0.47783	0.667636	0.966118	1.52569	2.14582	0.681958	0.473947	0.411162
Flrt3	0	-0.403541	-0.159573	1.86926	1.27675	1.31659	1.47137	0.315406	1.41316	1.66331
Prrg4	0	0.117516	0.467694	2.30041	2.79077	2.76054	3.67116	1.86774	1.71078	1.77158
Tubb6	0	-0.25662	0.108114	0.804918	0.907237	1.1269	1.22306	1.08503	0.996714	1.07113
Atp2b1	0	0.0300712	0.105829	1.19263	1.43958	1.20666	1.84848	0.657499	1.18993	0.963999
Mib1	0	-0.265169	0.209263	1.07387	1.27968	1.29287	1.90242	1.32054	0.817027	0.273029
Ell2	0	-0.149509	-0.201522	1.36947	1.39865	1.3801	2.12372	1.25424	0.970038	1.02929
Plk2	0	-0.241373	-0.389763	1.55309	0.991444	1.28306	0.904304	0.644302	1.01711	1.1455
Serpine1	0	-0.854407	-0.48736	2.37228	3.22282	3.46128	3.45914	3.15443	3.7143	3.18546
Wipi2	0	0.0320828	-0.0947667	0.944989	1.00398	1.20867	1.3217	1.13945	1.09517	1.09343
Gpr56	0	0.0194792	0.075478	1.17841	1.12287	1.62497	1.82019	1.32656	1.07915	1.29456
Plcd3	0	0.156206	-0.330378	1.42371	1.55012	1.45639	2.01297	0.529723	0.80628	1.17964
Gata3	0	-0.438862	-0.438223	0.948637	0.693038	0.855072	0.985593	1.06728	0.409718	0.92317
Nrip1	0	-0.264423	-0.0373659	0.927461	0.594647	1.17942	1.56405	1.05653	1.08482	0.574263
Hmga1	0	-0.267772	-0.356935	0.959385	1.61755	1.94745	1.70792	1.67275	1.58299	1.3496
Lpar1	0	-0.0546641	0.172757	1.44625	1.74957	2.04469	2.61692	1.98698	1.36711	1.79614
P2ry12	0	-0.156884	0.103097	0.973098	1.26077	1.3652	2.12301	1.00171	0.8562	1.25079
Rlim	0	-0.030045	0.485622	0.976557	1.21339	0.766228	1.49177	1.14194	0.444478	1.11109
Kctd14	0	0.200232	0.599845	0.942348	1.12822	1.38321	1.05915	1.39651	0.973404	1.44425
Lrrn3	0	-0.503022	-0.388456	1.01919	0.880749	1.80459	2.12198	1.45298	1.5416	1.46214
Ppp1r18	0	-0.519392	-0.614076	1.02688	0.943012	1.66405	1.60939	1.56367	1.18931	1.63665
RGD1308165	0	-0.0837049	0.162326	0.691666	0.784176	1.27777	1.21138	1.26409	1.03794	1.04282
RGD1562080	0	0.0777523	0.0638564	1.19088	1.48889	2.23229	2.17915	2.18885	1.5558	1.76642
B3gnt2	0	-0.309584	0.453773	0.77483	1.09834	1.10419	1.98766	0.662393	0.48372	0.929724
Samd4a	0	-0.260271	-0.468422	0.7056	1.72289	2.30988	2.2577	1.51511	1.0636	0.946162
Prss22	0	-0.585969	-0.144733	0.773622	1.14157	1.75846	2.06476	1.71086	0.495631	1.22115
Stat3	0	-0.255692	0.222463	0.611039	0.760166	0.956031	1.3274	1.479	0.905178	0.920242
Lrrc3	0	-0.133066	0.0460503	0.584598	0.756446	1.17769	1.48731	1.28504	0.759727	0.965929
Rab7b	0	-0.231547	0.29004	0.479883	1.30246	2.10013	2.1876	2.002	1.48781	1.38324
Creb3l2	0	-0.107385	-0.0911687	1.29761	1.54189	2.55033	3.36163	2.83278	2.42418	2.25595
Rgs17	0	0.0154296	-0.00842316	0.489351	0.874158	0.908614	0.833177	0.991897	1.06813	1.21956
Mmd	0	-0.0825285	-0.282228	1.01064	1.2306	1.67443	2.4617	2.1833	2.00937	1.91454
Irf6	0	-0.146501	-0.29891	0.535854	0.643927	1.2214	1.67182	1.43943	0.857265	0.835828
Syt4	0	-0.143262	0.0300496	0.767424	0.89401	0.827256	1.84073	0.607862	1.07476	0.668191
Slc17a6	0	-0.05142	-0.213095	1.0707	1.47047	1.90186	3.21184	2.7907	1.97043	1.48191
Gch1	0	-0.16135	-0.0936316	0.853013	0.957331	1.40972	2.05499	1.94289	2.00944	1.60318
LOC290172	0	-0.350064	-0.154039	0.358911	1.07025	1.95158	1.99973	2.29737	0.799762	1.67395
Sh2b3	0	-0.707299	-0.883643	-0.107983	0.28261	0.901872	1.87566	1.02504	0.487688	0.625773
Eaf1	0	-0.346598	-0.0340628	0.741972	1.31574	1.33443	2.37213	2.45437	2.03342	1.98799
Mmp10	0	0.00940455	-0.296289	3.91552	3.89896	5.04779	7.49157	7.72696	8.17874	7.6187
Sdc1	0	-0.303895	-0.233048	0.521475	0.464095	1.08256	1.90744	1.66805	1.33579	1.52409
Tnfrsf22	0	-0.00402185	0.343132	1.18964	0.915531	1.43417	1.24538	1.57404	1.99054	2.17012
Mkln1	0	-0.149515	-0.10842	0.37683	0.523547	0.929749	1.64447	1.44434	1.03178	1.06341
RGD1559493	0	-0.378177	-0.0772903	1.00395	0.463382	1.45988	1.89535	1.82368	0.356036	0.136439
Ehd4	0	0.0421271	0.0937743	0.456244	0.596351	1.10086	1.29735	1.3607	1.27576	0.994306
Dab2	0	-0.516282	-0.0116855	0.78016	0.659206	0.525952	1.78645	1.19012	1.55697	1.02619
Slc1a5	0	-0.139905	-0.0895982	0.670278	0.614614	1.07557	1.76447	1.61061	1.34031	1.86539
Prcp	0	0.197237	0.297037	0.683818	0.957361	1.19607	1.756	1.38105	1.07677	1.64519
Plat	0	-0.105207	0.278021	1.06371	0.988914	1.43334	2.78093	2.51992	2.33349	2.1039
Tbcc	0	-0.0844329	-0.0228791	0.27151	0.611808	1.02997	1.16539	1.51883	1.16265	1.19244
Slc41a2	0	-0.0074203	-0.290169	0.592111	1.44218	2.02567	3.08754	2.50588	2.64954	2.50925
Zfhx4	0	-0.377131	-0.484808	0.133142	1.1601	1.63001	1.96535	1.05416	1.01607	0.610244
Arhgap28	0	-0.116796	-0.414932	0.472276	1.39585	2.0252	2.92551	1.33678	0.938561	0.725351
Crh	0	-0.00356202	-0.316735	1.36374	1.45638	2.20052	3.21311	3.57487	3.40377	3.39424
Vgf	0	0.422513	0.65295	2.01963	1.7311	2.63818	2.65621	3.69375	3.84948	3.77167
Gap43	0	0.204405	0.305017	1.08246	1.28695	1.68892	1.77324	2.38163	1.88311	2.73203
Vasp	0	-0.149067	-0.0629743	0.296755	0.510466	1.53474	1.73646	1.97336	1.23013	1.38448
Mmp13	0	-0.52519	-0.466888	0.63318	1.07734	1.32504	3.48309	2.43306	2.05237	3.09632
Sprr1a	0	0.373811	0.279	1.36936	1.38038	2.24781	2.25424	3.20841	2.77695	2.8722
Map4k5	0	-0.40771	-0.217735	0.326667	1.32646	1.40075	3.29681	1.89158	1.64661	1.4082
Mxd1	0	-0.478073	-0.359856	-0.34671	0.657791	1.37556	2.03162	0.669783	0.936292	0.638564
Phyhipl	0	0.0638778	-0.179123	0.204042	0.562748	0.954961	1.37703	1.33446	1.17406	1.18394
Odc1	0	0.00723091	-0.137315	0.930249	0.91897	1.13889	2.49248	2.34156	2.38557	2.44593
Smox	0	0.103451	0.163543	1.03104	1.28126	2.28588	3.55335	3.74612	2.98763	3.65993
Por	0	-0.0221687	0.00887156	0.336586	0.463694	0.929674	1.8168	1.63269	1.32825	1.25445
Bid	0	-0.286659	0.255683	0.024395	0.858503	1.17322	2.1227	1.4925	0.829254	1.14933
Plin2	0	-0.343414	-0.352169	-0.00403277	0.250468	0.932013	1.73252	1.64167	1.07976	0.935579
Slc39a6	0	0.0440064	0.210306	0.319312	0.621671	0.802193	1.71748	1.33627	1.02634	1.18172
Gmfb	0	-0.0609815	0.0183961	0.408748	0.461709	1.0834	1.88368	1.39333	0.708773	0.811539
Nus1	0	0.00590675	-0.0901307	0.356626	0.51413	0.764595	1.28168	1.21904	1.31157	1.65897
Ca2	0	-0.161237	-0.621551	0.720426	1.2552	2.43844	4.76255	4.39427	4.17015	4.25459
Sat1	0	0.240169	0.520304	0.951279	1.17517	1.44784	1.94454	2.24748	2.65627	2.61119
Tes	0	0.0375647	-0.135403	0.468574	0.693361	0.957803	1.19924	1.63016	1.72696	1.73269
RT1-CE7	0	-0.128388	0.0648	0.334399	0.39008	1.09022	1.41475	1.63891	1.1739	1.91142
Slc25a24	0	-0.160306	0.178763	0.10587	1.25589	1.70521	4.09499	2.74168	2.51808	2.57359
Pdlim7	0	-0.0778133	-0.0944124	-0.0984134	0.297461	1.06612	1.65857	1.79511	1.08482	1.29677
Tjp2	0	-0.266537	-0.16319	-0.280449	0.217129	0.785332	2.02369	1.71498	1.36107	1.15437
St3gal4	0	-0.122021	0.0322032	0.0907026	0.343496	0.59627	1.55171	1.41291	1.12136	1.13101
Dclk1	0	0.105261	0.192493	0.734617	1.00206	1.69482	2.49782	3.53036	3.23035	3.46631
Ret	0	-0.38059	-0.117033	-0.378055	0.227492	0.974772	1.7325	2.19481	1.38173	1.47241
Mmp3	0	0.686756	0.436253	1.53592	1.79376	2.99441	4.9358	4.93072	6.16806	5.78517
Prkx	0	-0.367046	-0.488038	0.158929	0.485399	0.607639	1.51288	1.18537	0.996207	0.956
Pla2g4a	0	-0.231926	-0.275347	-0.145483	-0.234766	0.894471	1.64819	1.50739	0.384288	1.21336
Ptgs1	0	-0.269882	-0.113462	0.408065	0.295607	0.575131	1.82783	1.8207	2.35851	2.00351
Etv4	0	-0.0905708	0.236603	0.0150954	0.686876	1.07851	2.35272	3.03671	2.42305	3.19868
Ttc39b	0	-0.566073	-0.0176839	-0.333088	-0.101916	0.297585	2.11106	1.62376	0.956438	1.17611
RT1-N3	0	-0.0585957	-0.177173	-0.225201	0.0989286	0.657399	1.57034	1.29492	0.810937	1.48642
Serpinb1a	0	-0.301422	0.146246	0.959165	0.395203	1.13787	1.80035	2.56621	2.98453	1.44939
Ercc1	0	-0.0542488	-0.113613	0.348514	0.276896	0.813831	0.8967	1.85758	1.54965	1.77366
Cmtm6	0	-0.0456483	-0.211732	-0.378186	0.667267	0.875747	1.82939	1.03387	0.876431	0.801194
Actn1	0	0.0519164	0.427384	0.427384	0.363519	0.556285	1.18925	1.86803	1.21292	1.46343
Pmp22	0	-0.0863433	-0.123117	0.210938	0.134557	0.740562	1.24952	1.3964	1.68099	1.32954
RGD1564163	0	0.0594982	-0.00379638	0.371806	0.446333	0.925315	0.611038	1.21384	1.1714	1.67721
Dbc1	0	0.685805	0.6935	0.827708	0.500348	1.52031	2.22473	2.9453	1.94755	2.36496
Mmp16	0	-0.114859	-0.340507	-0.283043	0.403752	0.402128	1.41096	1.56816	1.43882	1.25356
Clcn2	0	0.191185	0.456611	0.521901	-0.0111975	0.695848	1.57422	1.70146	1.43859	1.20524
Heatr5a	0	0.0682503	0.118084	-0.304438	0.249429	1.25046	3.3488	2.27435	2.04535	1.84882
Nppb	0	-0.0240366	0.0629157	0.637951	0.283195	0.528417	0.999175	1.64098	1.97307	0.985691
Rdh10	0	-0.194552	-0.153561	-0.162394	-0.0369557	0.619821	2.23436	1.84401	2.11352	1.91343
Slc18a3	0	0.310452	0.237024	0.555307	0.386453	0.694999	0.830157	1.16522	1.72557	1.16033
Ccl2	0	-0.0674862	-0.11997	0.583136	0.118442	0.687398	0.817816	2.31928	0.799538	1.44941
Sprr1b	0	0.0640932	-0.261149	0.744966	0.334742	1.34881	2.22257	3.83574	4.4453	2.57943
Trpv2	0	0.193172	0.1817	0.232573	0.229877	0.529739	2.05406	2.16949	2.02884	2.52799
Sytl5	0	0.419382	0.0399605	-0.155368	0.103006	0.841891	2.45157	1.98138	1.58741	2.04156
RGD1562052	0	0.279852	0.105462	0.259515	0.510711	0.718719	0.620397	1.29855	1.28417	1.53422
Olfml3	0	-0.383051	-0.0858985	0.288847	0.0952033	0.515038	0.226825	0.484586	1.21812	1.34551
Cckbr	0	-0.0876945	-0.290986	-0.281085	0.0448851	0.348246	1.31764	1.62178	1.58796	0.966713
Myo9b	0	-0.118583	0.18252	-0.285064	0.217664	0.752874	1.63239	1.63318	0.99046	0.512927
Pcdh19	0	0.201016	0.261427	0.408684	0.322933	0.163636	2.2297	1.7187	2.0801	2.02705
Npy	0	-0.105576	-0.135662	-0.00489023	0.0384398	1.43959	1.5488	3.29721	3.73987	2.64943
Plcd4	0	0.438516	0.161033	0.207944	0.133242	1.02549	1.80871	2.27413	1.07079	2.37706
Lypla2	0	0.155532	0.00894394	0.370134	0.217778	0.369592	0.77293	1.54347	1.0308	1.79508
Prrc1	0	0.0126992	-0.112892	0.361826	0.274097	0.326468	0.53457	1.54618	1.05942	1.57546
Parp8	0	0.132651	-0.302452	-0.208193	-0.228016	0.550209	1.61126	1.29642	1.32563	0.854096
Gnai1	0	-0.150969	-0.354521	-0.169645	0.0888712	-0.127587	1.74438	0.930567	1.10661	1.09096
Map3k6	0	0.405361	0.78762	0.600587	0.591016	0.760366	1.58487	1.55554	1.52646	1.23826
Ngef	0	-0.109478	-0.05795	-0.0403524	-0.0344606	0.277067	2.08388	3.32542	3.46341	3.34033
Itga1	0	0.314744	0.579862	0.961891	1.36106	0.193851	2.35798	1.2771	2.19457	1.34206
C9	0	0.0378493	-0.0507118	0.263309	0.147394	0.999263	0.353182	1.80163	1.78284	2.09292
Ccl7	0	0.0390414	-0.423021	1.18969	0.78179	0.625058	0.366222	1.24503	1.4511	1.64485
Akr1b8	0	0.0447052	0.683334	0.064498	0.298342	0.358164	2.00713	3.07752	2.55183	3.08488
Lxn	0	0.17841	0.0993119	0.264419	0.201366	0.652058	0.480361	1.37187	1.33732	1.44005
RGD1562449	0	-0.19539	0.0362728	-0.0237395	-0.287587	-0.173886	0.874383	1.6491	1.28656	1.46178
Anxa2	0	0.360864	0.24115	0.305425	0.315401	0.448973	0.805359	1.15967	1.74485	1.4008
Anxa1	0	0.367612	0.336125	0.301882	0.0724134	0.260897	2.34135	2.83565	4.0441	3.36287
Pmch	0	0.472261	0.128398	0.638555	0.4526	0.855068	0.865664	2.01578	2.65344	2.08515
Actbl2	0	-0.270571	-0.27392	-0.174727	-0.055362	0.13989	2.68049	1.04814	0.616127	0.0281231

## Sheet: N3b
Symbol	0	1	2	3	4	5	6	8	12	24
Ier2	0	3.41953	3.49142	3.18636	2.62008	2.52847	1.79886	1.37713	2.34076	2.26148
Btg2	0	2.37714	2.719	1.85795	0.852609	0.584757	-0.379083	-0.479435	0.336501	0.252228
Satb1	0	-0.0598938	0.138127	-0.164911	-0.325448	-1.06712	-1.43059	-1.09188	-0.66357	-1.16265
Atf3	0	0.788951	1.8992	1.31062	1.13049	-0.292708	-0.431072	-0.376381	0.271933	-0.0701045
Prrt4	0	-0.0765363	0.335392	0.280548	-0.100465	-0.45974	-1.79747	-1.78975	-0.915897	-0.585481
Adck3	0	0.211222	0.246798	0.142018	-0.163301	-0.785518	-2.06801	-2.19988	-0.85584	-1.41809
Gstt2	0	0.132511	0.219448	0.162432	-0.13936	-0.477352	-1.22261	-1.38773	-0.343053	-0.651375
LOC499330	0	0.138115	0.376009	0.101359	0.19928	-0.375549	-2.02644	-1.89351	-1.0783	-1.32928
Cbx5	0	0.0702088	-0.0621153	-0.177911	-0.0795768	-0.564359	-1.57883	-1.39617	-0.551225	-1.03246
RGD1307357	0	0.0510371	-0.00838266	0.125852	-0.0431388	-0.260318	-1.59429	-1.57838	-0.805363	-1.26887
Caskin1	0	-0.0340824	0.226565	0.276992	-0.0613716	-0.18164	-1.84102	-1.38363	-0.805034	-1.05183
Aqp11	0	0.0272456	0.029804	-0.0455479	-0.0931509	-0.429743	-1.68096	-1.40661	-0.652166	-1.01598
Vamp5	0	0.284423	0.0684648	-0.0248777	-0.354823	-0.490286	-1.84335	-1.28601	-0.642337	-1.02274
Nprl2	0	0.0469515	0.0469515	-0.0431075	-0.241809	-0.553982	-2.08373	-1.84252	-0.575371	-1.06888
Rbl2	0	0.208967	0.21435	-0.0602053	-0.00510086	-0.399952	-1.61702	-1.37655	-0.329814	-0.729396
Bphl	0	0.0123813	-0.0282507	-0.344037	-0.302063	-0.687366	-1.60865	-1.43196	-0.576313	-1.01166
Nrtn	0	0.18372	0.18593	0.0415173	-0.15486	-0.423424	-1.89651	-1.5222	-0.669738	-1.43468
Nrm	0	0.111702	0.0303279	-0.009307	-0.314467	-0.313592	-1.4526	-1.41362	-0.55704	-1.23497
Chek2	0	0.014148	-0.0160458	-0.414448	-0.567799	-0.968738	-2.04864	-2.01561	-1.18722	-1.17713
Unc119	0	0.217629	-0.0249121	-0.0826218	-0.338225	-0.639813	-1.57237	-1.24343	-0.362742	-1.0912
Tmem218	0	-0.0134314	0.00960224	-0.140064	-0.399242	-0.69361	-1.7564	-1.35418	-0.845286	-0.720271
RGD1305627	0	0.185208	-0.103284	0.318161	0.0817623	-0.431978	-1.63005	-1.26324	-0.698893	-1.12651
RGD1304587	0	0.118135	0.264453	0.0546634	-0.169526	-0.277058	-1.66863	-1.1066	-0.819081	-1.30146
Fn3k	0	0.124571	-0.0310989	-0.469768	-0.681373	-1.2318	-2.5801	-1.9016	-1.20657	-1.67803
Ptp4a3	0	0.134316	0.137674	-0.152285	-0.552183	-0.915614	-1.7667	-1.30414	-0.729353	-0.856981
Timeless	0	0.0859777	0.214233	0.0208362	-0.234599	-0.467214	-1.01974	-1.45151	-0.563809	-1.11614
Gucy1b3	0	-0.15669	-0.215783	-0.617041	-0.635007	-1.25034	-1.66096	-1.71727	-1.18851	-1.2742
Ncald	0	0.149746	0.0509015	-0.422228	-0.706919	-1.10622	-1.81061	-2.3388	-1.27447	-1.87928
Ankrd13d	0	-0.0937842	0.0427552	0.0786089	0.0184349	-0.258623	-1.26994	-1.42281	-0.515989	-1.2765
Impa2	0	-0.0509904	-0.0189146	0.0305594	-0.0641381	-0.353215	-1.26935	-1.26694	-0.723098	-1.40428
Hes6	0	-0.0586785	0.0251872	-0.219401	-0.50931	-0.378311	-1.74426	-1.15742	-1.06985	-1.27586
RGD1305587	0	0.159192	0.167909	0.106874	-0.352677	-0.575973	-1.96384	-0.904905	-0.514739	-0.972107
Pold1	0	0.239377	0.316437	0.166242	-0.056562	-0.863403	-1.39176	-1.98308	-0.245851	-0.86942
Il17re	0	0.143638	0.149454	-0.190478	-0.743579	-1.7152	-2.04416	-2.52553	-1.5738	-2.19164
LOC498368	0	0.259938	0.19518	-0.474859	-0.710304	-0.984356	-1.69367	-1.76017	-1.28431	-1.13147
Pola2	0	0.3653	0.208954	-0.111797	-0.469959	-1.089	-1.36082	-1.38763	-0.463774	-0.891172
Oas1f	0	0.0629682	0.192176	0.0715302	-0.0759682	-0.0369878	-1.71293	-1.34023	-0.871214	-1.5849
Krtap21-2	0	-0.271876	-0.284752	-0.329113	-0.992533	-0.995831	-1.36539	-1.62437	-0.970223	-1.03392
Pde6d	0	0.273611	0.248966	-0.179226	-0.347263	-0.772394	-1.89162	-1.14329	-0.239654	-0.680599
Pcyox1l	0	0.279975	0.0860682	-0.246469	-0.209436	-0.480457	-1.60348	-1.46295	-0.193627	-0.583842
Dact3	0	0.062964	0.217372	-0.319846	-0.606262	-1.22076	-2.38978	-1.62381	-0.8667	-0.655454
Amn	0	0.0572782	-0.0874074	-0.267244	-0.597197	-0.711104	-2.0693	-1.05675	-0.651479	-0.78028
Acot13	0	0.107341	0.13776	0.18341	-0.130999	-0.396945	-1.68509	-1.36212	-0.00402812	-0.424362
Sptbn4	0	-0.0634077	0.429188	-0.407948	-0.443124	-1.152	-2.08207	-1.30974	-1.30028	-0.854944
Rpp25	0	0.165965	0.229724	-0.218512	-0.670307	-0.648037	-2.19827	-0.988097	-0.587452	-0.810453
Alkbh2	0	0.233955	0.185185	-0.127866	-0.79662	-0.562302	-2.02391	-1.12359	-0.676127	-0.608511
Inpp5j	0	0.229748	0.332148	-0.88877	-0.789201	-1.02932	-1.82892	-1.57285	-0.819233	-1.47472
Tmem178	0	0.0259932	-0.0755828	-0.512873	-0.418539	-0.63217	-1.25774	-1.4435	-1.27055	-1.0665
Hrk	0	0.0435387	-0.232557	-1.22343	-1.09888	-1.64874	-2.23901	-1.99492	-1.30059	-1.5914
RGD1561724	0	-0.531284	-0.16656	-0.473253	-0.594159	-1.02013	-1.21167	-0.999959	-0.859008	-0.894698
Mxd3	0	0.112478	-0.178542	-0.740621	-0.981768	-1.08313	-1.88298	-1.40044	-1.31293	-1.63145
Kif26b	0	0.123512	0.401484	0.0742271	-0.211046	-0.732857	-1.9286	-0.726918	-1.24421	-1.38872
Zdhhc23	0	0.447051	0.28608	-0.581709	-0.750545	-1.26223	-2.06914	-1.13451	-0.635593	-1.67644
Ulk1	0	-0.0183621	0.0250966	-0.318463	-0.60355	-0.846294	-1.4746	-1.43231	-1.33804	-1.99915
Wdr67	0	0.0869483	-0.0800581	-0.461519	-0.98544	-1.58464	-1.63221	-1.42924	-0.886436	-1.32614
Oas1i	0	0.137221	0.240575	0.132371	-0.490129	-1.04701	-1.80132	-0.73443	-0.363582	-1.06984
Lphn2	0	0.00636513	-0.00506097	-0.461895	-0.642463	-0.774901	-0.978401	-1.05451	-1.05539	-1.12808
Csrp2	0	0.09382	0.0610546	0.179141	0.27476	-0.166192	-1.30543	-1.0072	-0.570821	-1.54403
Magee1	0	0.0408226	0.130241	-0.630237	-0.686787	-1.02793	-1.06412	-1.17618	-0.906423	-1.34132
Emilin1	0	-0.0141499	-0.228631	-0.379173	-0.592874	-1.32775	-1.1977	-1.20183	-1.11452	-0.922289
Cspg5	0	-0.00684109	0.0274857	-0.00784823	-0.313387	-0.450931	-1.1299	-1.47359	-0.56138	-1.86857
Fos	0	5.0649	4.10395	2.12642	1.63521	1.35905	0.412534	0.301024	1.33946	1.85794
Arhgef19	0	-0.0409204	-0.192843	-0.609759	-1.27613	-1.08159	-1.62034	-1.42026	-0.924709	-0.837191
Add3	0	0.0905346	0.0131921	-0.0576596	0.0301592	-0.9472	-1.28519	-2.39535	-0.540216	-0.835223
Mllt3	0	-0.171787	0.446582	-0.308015	-0.281614	-1.51764	-1.26187	-1.39883	-0.527412	-1.47591
Gdf15	0	0.639385	1.12026	-0.764918	-1.54634	-1.4269	-2.24792	-1.48333	-0.806307	-1.37042
Rgs9	0	0.0170635	-0.0185886	-0.0156932	-0.0576192	-0.230158	-1.16438	-1.62809	-1.17554	-1.81544
Gabbr2	0	0.143422	0.183477	0.274714	0.00739912	-0.138467	-0.954319	-1.10704	-0.708771	-1.75963
Dhcr7	0	-0.541608	-0.439212	-0.0542138	-0.503385	-0.655286	-1.21597	-1.63596	-0.638053	-1.49266
Plxnd1	0	-0.137216	0.023223	-0.246796	-0.141514	-0.517329	-1.19919	-1.36627	-1.56248	-1.83364
Tmem88	0	0.407912	0.32273	0.285824	0.110817	0.101169	-1.63942	-0.940229	0.454678	-0.143513
01,09,2004	0	-0.0727578	0.120518	0.186823	-0.0904266	-0.658119	-0.75018	-1.54604	-1.28559	-1.42266
Gprc5c	0	0.138848	-0.300014	-1.12596	-0.788625	-1.72629	-1.66455	-1.43234	-0.96658	-1.15898
Dctd	0	0.37719	0.369055	-0.530788	-1.10862	-1.90515	-1.94908	-1.10224	-0.675178	-1.0416
Sirpa	0	0.0912956	-0.0666931	-0.572593	-0.937739	-1.2401	-1.0532	-0.903792	-0.814937	-1.09966
Zmynd8	0	0.370054	0.308593	-0.244781	-0.748019	-1.17894	-1.09825	-0.685055	-0.14425	-1.25439
Podxl	0	-0.36552	-0.194082	0.112982	-0.188561	-0.302904	-1.00094	-1.65585	-1.32987	-1.57816
Tmeff2	0	-0.637907	-0.640941	-0.280025	-0.596114	-0.823831	-1.25447	-1.33309	-0.906543	-0.830301
Sirt4	0	0.0914163	0.0247403	-0.348326	-0.940793	-1.47097	-1.25465	-1.16239	-0.665734	-0.459119
Foxo3	0	0.279297	0.819581	1.16193	1.17433	-0.0229013	-0.798795	-0.550546	-0.464991	-0.324236
St6galnac3	0	-0.380261	-0.31323	0.155394	-0.238133	-0.154592	-1.37389	-1.84996	-1.14073	-0.595658
Ypel4	0	-0.00087442	0.244019	1.01599	0.178939	0.343039	-0.894914	-0.954142	-0.728977	-0.762266
Accn4	0	-0.301145	-0.214924	0.101581	-0.239542	-0.335495	-1.25693	-1.49239	-1.9378	-2.06169
Ramp1	0	-0.302291	-0.0544356	0.166363	-0.128692	-0.0162847	-1.31725	-0.78874	-0.994662	-0.698807
Efnb3	0	-0.200299	-0.297459	-0.0338904	-0.0831543	-0.449595	-0.976438	-1.59928	-1.7638	-2.1782
Klf2	0	1.92994	1.56584	0.851538	0.439703	0.717471	0.0209829	0.360876	-0.02929	0.155022
Fzd5	0	-0.222399	-0.411635	-0.601371	-0.704909	-0.33353	-0.828363	-1.90967	-1.01423	-1.02764
Gcgr	0	-0.208071	0.087644	0.259197	0.137427	0.0623317	-0.784119	-1.13485	-1.20394	-1.72501
Sctr	0	0.0974362	-0.00808571	0.0623727	-0.00319841	-0.182718	-0.663798	-1.1071	-1.42855	-1.87353
Acer2	0	0.369494	-0.249728	-1.42483	-1.55788	-1.90841	-1.8691	-1.43781	-1.34739	-1.49201
Lypd3	0	0.405439	-0.155241	-2.17958	-2.46908	-2.6968	-2.32052	-2.45565	-1.48191	-2.26542
Spice1	0	0.188492	-0.39961	-1.05701	-0.918726	-0.935758	-1.06214	-1.12907	-0.695214	-0.964563
RGD1560010	0	-0.177321	0.0718875	-1.52483	-0.432717	-0.968385	-1.40504	-1.48756	-1.62598	-0.916894
Epb41l4a	0	-0.139382	-0.231607	-0.660841	-0.786333	-0.901449	-0.71114	-0.817871	-1.22695	-1.19375
Pgf	0	0.0616621	0.00224724	-1.10539	-1.32407	-1.18237	-1.33804	-0.912129	-1.46264	-1.25746
Gnaz	0	0.214506	0.314212	-0.989332	-1.36528	-1.75818	-2.2386	-0.605307	-0.84119	-1.17177
Insm1	0	-0.299519	-0.283926	-1.32387	-1.6734	-1.04631	-1.26148	-1.49828	-1.334	-1.48854
Radil	0	0.0276274	0.278299	-0.632113	-0.830537	-1.57286	-1.19261	-0.603054	-0.422735	-1.06011
Cdc6	0	0.134369	-0.493713	-1.12107	-1.28947	-1.70817	-1.46988	-1.62863	-0.591444	-0.909511
Zfp36	0	1.52431	2.0447	1.15488	0.414439	0.67753	-0.0392414	0.475681	0.477722	0.873384

## Sheet: N4a
Symbol	0	1	2	3	4	5	6	8	12	24
Stfa2l1	0	0.404931	0.232655	0.300278	0.142333	0.279236	0.668953	1.60408	2.78265	0.687486
Nts	0	-0.0307575	-0.190359	0.20905	0.146009	0.34333	0.522798	1.89627	3.1493	1.16352
S100a11	0	-0.0599339	-0.031765	0.359277	-0.0371986	-0.0212346	0.0712462	0.840796	1.81914	1.00827
Rhbg	0	0.363913	0.238488	0.650921	-0.0411648	0.586922	0.202524	1.18474	1.92296	1.39287
Anxa5	0	0.49481	0.423648	0.753278	0.406948	0.539092	0.606909	0.750604	1.35734	1.04224
Procr	0	0.683635	0.200976	0.493228	0.168316	0.77005	0.509903	1.12919	1.84986	1.5181
Fxyd5	0	0.0428641	-0.205673	-0.324146	-0.367462	-0.0210333	-0.313525	0.568887	1.85352	1.28883
Nipsnap3b	0	-0.0573549	0.0779736	0.444217	0.362348	0.388774	-0.0172127	0.97681	1.88331	1.4238
Slc16a11	0	0.159376	0.141709	0.353963	0.172608	0.15032	0.52832	1.23831	1.8906	1.85351
Lgals3	0	0.576303	0.487367	0.425207	0.591819	0.862909	0.824117	1.5649	2.05617	1.86124
Scn7a	0	-0.126923	-0.0825722	-0.334223	-0.108352	-0.082327	0.276711	1.40311	2.29225	2.15543
Cadps	0	0.163996	0.22439	0.277238	0.428309	0.0265136	0.284284	0.791563	1.45391	1.58738
Nes	0	0.0662406	0.581233	0.533397	-0.0641825	-0.0143341	0.589478	0.988851	1.78576	1.11518
Mx2	0	0.125275	0.376537	0.642783	0.438983	0.0619611	0.14768	0.40233	2.2379	1.57793
Gfra1	0	0.369623	0.0667586	0.653329	0.454427	-0.173034	0.209544	0.965871	1.6251	1.37224
Alk	0	0.605066	0.708521	0.0819778	0.561641	0.33252	0.69563	0.546164	1.94391	1.3313
Stfa2l3	0	0.455925	0.426492	0.739333	0.627951	0.497183	0.0470468	0.895576	2.3069	0.656829
Stfa2l2	0	0.545137	0.491294	0.850664	0.760812	0.460388	0.19388	0.982724	2.3897	0.63223
Tpsab1	0	0.277219	0.82274	1.07623	0.44952	0.622872	0.0434358	1.06656	1.10458	1.46344

## Sheet: N4b
Symbol	0	1	2	3	4	5	6	8	12	24
Mst4	0	-0.259723	-0.21845	-1.7554	0.502615	-0.397615	0.579374	-1.54938	-1.40099	-1.45097
Mgll	0	-0.291393	0.135971	-0.378094	0.0920825	0.0553792	-0.110535	-0.779419	-0.923892	-0.585659
RGD1564463	0	-0.609893	-0.43704	-0.245826	-0.280536	-0.524598	-0.486161	-1.14853	-1.44014	-1.66695
Tle2	0	-0.0909778	0.138378	0.29547	0.205877	0.0884238	-0.264686	-1.0274	-0.972827	-1.7384
Tln2	0	-0.310739	0.206493	0.393449	0.220744	0.10042	-0.0612862	-0.532038	-0.817824	-1.08283
Mafb	0	-0.291737	-0.959683	-0.413754	-0.349494	-0.478291	-0.45664	-1.33613	-1.59974	-1.13719
Mt1a	0	-0.227046	-0.0336038	0.435282	0.340582	0.226233	-0.137673	-0.0680389	-1.33299	-1.04481

## Sheet: E1
Symbol	0	1	2	3	4	5	6	8	12	24
Fos	0	4.82381	1.47371	0.870855	1.23338	1.1029	0.972422	1.20839	0.978072	0.815355
Klf2	0	2.72296	0.486868	0.476581	0.708575	0.462127	0.215679	0.245412	0.298272	0.301463
Atf3	0	1.68798	0.636689	-0.0730405	0.0487138	-0.0610981	-0.17091	-0.00882304	-8.8e-05	0.0723205
Jun	0	1.69104	0.174434	0.564616	0.196526	0.225669	0.254812	0.023937	0.0682771	-0.0462842
Klf6	0	1.62081	0.843386	0.690613	0.832763	0.671615	0.510468	0.546853	0.574445	0.343821
Btg2	0	2.08784	0.390392	0.409378	0.914482	0.671718	0.428953	0.1465	0.751875	0.380854
Ier2	0	3.48329	2.10008	1.91765	1.66928	1.53014	1.39099	1.39197	1.38164	1.25394
Junb	0	3.08873	1.82355	1.54278	1.66696	1.39681	1.12666	1.16044	1.04244	0.589889
Rhob	0	1.52201	1.10463	0.60256	0.79969	0.696988	0.594287	0.618278	0.521468	0.389302
Egr1	0	8.71657	6.05665	4.92481	5.09269	4.71781	4.34292	4.35265	3.70135	3.16155
Pmch	0	1.68653	1.27804	0.65739	1.00322	0.68748	0.371736	0.293011	0.187973	0.134336
Egr4	0	0.987009	0.806064	0.262912	0.275992	0.0564021	-0.163187	-0.040903	0.0255207	0.0492014
Hes1	0	0.89766	0.92595	0.121027	0.528881	0.328167	0.127453	0.119715	0.288553	0.0565571
Ppp1r15a	0	1.39145	0.910638	0.878295	0.1017	0.329053	0.556407	0.690248	0.45257	0.327161
Fem1b	0	1.2303	1.27907	0.752986	0.427765	0.48257	0.537375	0.851929	0.1349	0.484537

## Sheet: E2a
Symbol	0	1	2	3	4	5	6	8	12	24
Mcl1	0	0.771773	0.837658	0.68575	0.539755	0.438962	0.338168	0.419415	0.316619	0.211235
Anxa1	0	1.45447	1.22805	1.08888	1.37269	0.924213	0.475733	0.353637	-0.116834	-0.199405
Trib1	0	1.90227	1.62419	1.52453	1.39461	1.40354	1.41248	1.11807	0.51811	0.347664
Anxa5	0	1.09612	0.990798	1.04712	0.919414	0.795651	0.671889	0.523658	0.284721	0.0549836
Aldh1a1	0	0.952521	1.03213	0.730254	0.636962	0.634208	0.631455	0.4387	0.164286	-0.342338
Mmp3	0	3.43876	3.07186	2.97843	2.97628	2.6194	2.26252	1.7937	0.988246	-0.570125
Pbxip1	0	0.92067	0.936893	1.00385	0.675514	0.501446	0.327378	0.389164	0.377239	-0.337897
Odc1	0	0.949919	0.889916	0.867355	0.747382	0.739537	0.731692	0.594465	0.34823	0.132486
Mmp10	0	2.87625	2.9283	2.76687	2.48995	2.30084	2.11172	1.6311	1.31475	0.40852
Gadd45a	0	1.12018	1.17679	0.704739	1.0166	0.898954	0.781307	0.718041	0.666017	0.284619
Klf4	0	1.06112	1.42328	1.06535	0.831106	0.703105	0.575104	0.838299	0.480594	0.382354
Lgals3	0	1.25249	1.15966	1.18081	1.16665	1.06413	0.961624	0.874472	0.472815	-0.202456
Sprr1a	0	1.73806	1.59727	1.71969	1.70789	1.51163	1.31536	1.20345	0.774496	-0.0222771
Vgf	0	1.85935	1.40029	1.46041	1.62748	1.51993	1.41239	1.36034	1.23673	0.604525
Abca1	0	0.980635	0.820881	0.72126	0.888559	0.891135	0.89371	-0.166379	-0.157912	-0.590455
Stfa2l2	0	1.28391	1.16513	1.22045	1.33816	1.15245	0.966747	0.88145	0.49386	-0.604265
Stfa2l3	0	1.1903	1.08419	1.17883	1.28358	1.12111	0.958629	0.859919	0.398121	-0.436532
Sat1	0	1.24354	1.17003	1.24289	1.35217	1.20763	1.06308	1.00369	0.444476	-0.255384
RGD1564664	0	1.62418	1.36765	1.61823	1.43378	1.3271	1.22042	1.18141	1.188	0.870196
RGD1562080	0	1.23093	0.883091	1.55507	1.10377	0.986539	0.869309	0.737035	0.733098	0.262641
Gap43	0	1.21764	1.38823	1.24173	1.40669	1.2651	1.12351	1.02502	0.762835	0.481499
Mmp13	0	0.651689	0.877148	1.04818	0.991393	0.784341	0.57729	0.61573	0.361366	-0.16475
Dusp1	0	0.830086	0.672651	0.819453	1.02773	0.862578	0.697422	0.598635	0.547779	0.252083
Fosl1	0	2.17123	2.88899	2.91668	2.57952	2.33934	2.09917	2.00594	1.55408	1.07274
Arl4a	0	0.880195	1.03187	1.18828	1.01472	0.858784	0.702848	0.643536	0.413975	0.490801
Bmp2	0	0.822709	1.15698	1.45874	0.99752	0.962442	0.927365	0.607089	0.547105	0.136651
Ankrd1	0	1.36305	1.83202	1.55895	1.5808	1.37273	1.16466	1.08035	1.30169	0.555085
Akr1b8	0	0.7815	0.818674	1.18988	0.844528	0.659147	0.473766	0.475712	0.745793	0.0331098
Trim47l	0	1.24892	1.64295	1.96369	2.02771	1.82725	1.62679	0.957291	0.402552	0.29561
Smox	0	1.01672	1.25996	1.15413	1.03271	1.03328	1.03386	0.6924	0.703202	0.696628
Btbd3	0	0.443322	1.26174	1.02634	0.777997	0.64934	0.520683	0.281227	0.337817	0.0374868
Vma21	0	0.946618	1.18888	1.29738	1.22773	1.15453	1.08132	1.0479	0.396238	0.493739
Sertad1	0	1.03172	1.81552	1.29807	0.963342	0.9035	0.843659	0.714035	0.705251	0.530461
Mib1	0	0.443854	0.820206	0.831516	0.856515	0.817806	0.779097	0.443389	0.471903	-0.0244356
Dclk1	0	0.974575	1.46702	0.934742	1.06199	1.07033	1.07866	1.12124	0.948751	0.0628812
Amdhd2	0	0.696228	0.66357	0.807369	0.868945	0.895432	0.921919	0.871685	0.399556	-0.266603
Filip1	0	0.996454	0.849619	0.979897	1.6151	1.35991	1.10473	0.796162	0.847789	-0.122415
Eaf1	0	0.689844	0.698665	0.458645	0.972621	0.771525	0.570429	0.202448	0.352543	0.239971
Plat	0	0.675918	0.957644	0.788636	0.75666	0.810908	0.865156	0.779666	0.520777	0.440191
Gch1	0	0.69821	0.606905	0.687426	0.781803	0.78899	0.796176	0.659657	0.346788	0.395913
Lpar1	0	0.782896	0.919302	1.32754	1.07831	1.06505	1.05179	1.0424	0.658038	0.379988
Maff	0	0.357947	0.95562	0.961948	1.03777	0.967757	0.897746	0.780749	0.38937	0.26374
Cirbp	0	0.370909	0.480675	0.879914	0.714239	0.78849	0.86274	0.534766	0.344671	0.0659921
Tnfrsf12a	0	1.01929	1.40987	1.85617	1.6102	1.42193	1.23366	1.29891	1.15039	0.81493
Cggbp1	0	0.292873	0.772789	0.986778	0.70576	0.6757	0.64564	0.576663	0.448136	0.219597
Kctd14	0	0.437122	1.193	1.46613	0.791961	0.688332	0.584704	0.630667	0.441225	0.283906
Zrsr1	0	0.442703	0.800248	0.998838	0.649318	0.616545	0.583773	0.624238	0.170846	0.439791
Rnd3	0	0.335874	1.00458	0.786971	0.643715	0.527083	0.41045	0.706095	0.19009	0.273267
Pla2g2f	0	0.322426	0.773871	0.876291	0.517132	0.388875	0.260618	0.272401	0.176819	0.27042
Rab7b	0	0.674031	0.409127	1.09708	0.496745	0.808411	1.12008	0.604282	0.452588	-0.285058
Prcp	0	0.609741	0.771122	0.918065	0.966271	0.975064	0.983857	0.777208	0.925839	0.251583
Cldn4	0	0.754385	0.661762	0.773201	1.11727	0.926281	0.735295	0.577834	0.794553	0.375318
Dusp6	0	2.4823	3.07071	2.88373	3.15938	2.82712	2.49486	2.51231	2.61522	2.26269
Crh	0	1.08271	0.86477	1.08575	1.4603	1.18413	0.907955	1.04854	1.17143	0.416668

## Sheet: E2b
Symbol	0	1	2	3	4	5	6	8	12	24
G0s2	0	-1.22747	-2.50624	-2.90015	-1.61798	-1.51825	-1.41852	-1.52549	-1.10429	-0.432951
Mterfd3	0	-0.497133	-0.819589	-0.936054	-0.449157	-0.46186	-0.474564	-0.60463	-0.477114	-0.171572
Pms1	0	-0.454198	-0.801305	-0.953045	-0.395498	-0.402364	-0.40923	-0.599426	-0.328502	-0.360301
Mmaa	0	-0.310459	-0.905757	-0.961109	-0.264825	-0.295577	-0.326328	-0.425178	-0.363244	-0.245955
Pik3ip1	0	-0.747041	-1.26899	-1.41318	-0.894048	-0.983754	-1.07346	-0.946187	-0.741064	-0.628525
Casp2	0	-0.323498	-1.00874	-1.03824	-0.566843	-0.638815	-0.710788	-0.593101	-0.242243	-0.224861
Acer2	0	-0.602441	-1.19159	-1.26895	-0.873869	-0.917033	-0.960198	-0.678768	-0.580448	-0.63968
Spice1	0	-0.43809	-1.09882	-1.11367	-0.540395	-0.586739	-0.633082	-0.265849	-0.109329	0.0130936
Snap47	0	-0.391602	-0.893998	-1.34229	-0.808437	-0.837321	-0.866205	-0.750694	-0.439668	-0.52199
RGD1306227	0	-0.52918	-0.810605	-1.05466	-0.632962	-0.607411	-0.58186	-0.390464	-0.384862	-0.570694
Dbndd1	0	-0.199013	-0.805196	-0.911209	-0.722482	-0.518772	-0.315062	-0.306157	-0.137128	-0.256139
Wdr89	0	-0.434396	-0.78594	-0.92261	-0.620292	-0.573358	-0.526424	-0.105917	-0.316845	-0.25987
Troap	0	-0.558857	-0.936541	-0.830923	-0.689268	-0.594031	-0.498795	-0.306337	-0.228035	-0.148744
Wdr67	0	-0.578088	-0.853576	-0.972739	-0.947672	-0.779774	-0.611876	-0.500151	-0.287534	-0.200079
LOC498374	0	-0.159306	-0.68837	-0.884897	-0.798916	-0.598932	-0.398947	-0.121972	-0.224618	-0.225895
Fzd5	0	-0.706939	-0.82665	-1.34048	-1.07085	-0.989613	-0.90838	-0.745051	-0.571091	-0.322827
Cdc6	0	-0.687933	-0.915801	-0.999059	-0.774363	-0.667288	-0.560213	-0.67809	-0.0736702	-0.262102
Orc1	0	-0.911572	-1.44389	-1.2632	-0.713859	-0.684842	-0.655824	-0.49064	-0.0422711	-0.402637
Tpx2	0	-0.620284	-0.901962	-0.900917	-0.642913	-0.533305	-0.423698	-0.0468743	-0.0808609	0.19418
Ska1	0	-0.743673	-0.924252	-0.805236	-0.590149	-0.650277	-0.710406	-0.358032	-0.321494	-0.104755
RGD1307465	0	-0.549985	-0.650293	-0.853718	-0.819589	-0.712668	-0.605746	-0.351363	-0.491526	-0.390803
Cdca7	0	-1.30208	-1.28559	-1.2898	-0.998227	-1.00836	-1.0185	-0.718718	-0.4287	-0.392766
Gtse1	0	-0.584047	-0.829728	-0.815734	-0.620285	-0.510399	-0.400513	0.00479947	-0.0821536	0.373015
Fut1	0	-0.692965	-0.856743	-0.96804	-0.563149	-0.619541	-0.675932	-0.706056	-0.427966	0.0792686
Kif2c	0	-0.637328	-0.97485	-0.847798	-0.830613	-0.573477	-0.316342	0.118836	-0.0595051	0.0601938
Mettl7a	0	-0.712359	-0.711329	-0.790573	-0.677178	-0.769006	-0.860835	-0.428844	-0.408186	-0.234941
Sema4a	0	-0.531803	-1.02606	-1.14373	-0.311824	-0.639684	-0.967544	-0.575307	-0.426932	-0.437196
Ears2	0	-0.594603	-0.897906	-1.11319	-0.0285113	-0.277273	-0.526035	-0.399023	-0.0535954	-0.00664275
RGD1302996	0	-0.906275	-1.01479	-0.838858	-0.501205	-0.576362	-0.651519	-0.614752	-0.343528	-0.227716
RGD1359529	0	-0.623707	-1.26447	-0.805239	-0.283899	-0.395213	-0.506527	-0.586222	-0.0067029	-0.0703279
Nup37	0	-0.68863	-1.12295	-0.807135	-0.314404	-0.424124	-0.533844	-0.588868	-0.357435	-0.0790917
Cep55	0	-0.820503	-0.878377	-0.768273	-0.411588	-0.413295	-0.415003	-0.222903	-0.031868	-0.0822283
Rad52	0	-0.362876	-0.895797	-1.02489	0.0947752	-0.220931	-0.536637	-0.245909	-0.0477604	-0.228513
Grb7	0	-0.788424	-1.22667	-0.790185	-0.552598	-0.598655	-0.644711	-0.795515	-0.539364	-0.410901
Hrk	0	-0.485245	-0.985134	-0.850258	-0.570693	-0.654009	-0.737326	-0.57497	-0.654309	-0.570693
Ldhb	0	-0.607841	-0.812089	-0.82546	-0.633715	-0.548094	-0.462474	-0.685166	-0.404047	-0.605929
Ppp1r3c	0	-0.832187	-1.54816	-1.07416	-0.658305	-0.87396	-1.08962	-1.17775	-0.856434	-0.393598
LOC307347	0	-0.344716	-0.820524	-0.813241	-0.445004	-0.319736	-0.194469	-0.443054	-0.220929	-0.534609

[truncated: 2 more sheets: E3a, E3b]
