# Supplementary material for: Boolean Modeling Reveals the Necessity of Transcriptional Regulation for Bistability in PC12 Cell Differentiation
Source: Front Genet. 2016 Apr 14;7:44. doi: 10.3389/fgene.2016.00044 (PMC4830832; doi:10.3389/fgene.2016.00044)
Supplement: Supplementary file 6 [file Table6.xlsx]

## Sheet: E1 
Annotation Cluster 1	Enrichment Score: 6.046136107612628
Category	Term	Count	%	PValue	Genes	List Total	Pop Hits	Pop Total	Fold Enrichment	Bonferroni	Benjamini	FDR
GOTERM_BP_FAT	GO:0006350~transcription	10	66.6667	3.28185e-09	EGR1, HES1, FOS, KLF6, ATF3, BTG2, EGR4, JUN, KLF2, JUNB	14	684	12092	12.6274	1.31274e-06	1.31274e-06	4.57755e-06
GOTERM_BP_FAT	GO:0045941~positive regulation of transcription	8	53.3333	4.28742e-07	EGR1, HES1, FOS, KLF6, EGR4, JUN, KLF2, JUNB	14	534	12092	12.9395	0.000171482	8.57447e-05	0.00059801
GOTERM_MF_FAT	GO:0030528~transcription regulator activity	9	60	4.48683e-07	EGR1, HES1, FOS, KLF6, ATF3, EGR4, JUN, KLF2, JUNB	12	1051	11963	8.53687	2.15366e-05	2.15366e-05	0.000428203
GOTERM_BP_FAT	GO:0010628~positive regulation of gene expression	8	53.3333	5.04876e-07	EGR1, HES1, FOS, KLF6, EGR4, JUN, KLF2, JUNB	14	547	12092	12.632	0.00020193	6.73145e-05	0.000704201
GOTERM_BP_FAT	GO:0045935~positive regulation of nucleobase, nucleoside, nucleotide and nucleic acid metabolic process	8	53.3333	1.03352e-06	EGR1, HES1, FOS, KLF6, EGR4, JUN, KLF2, JUNB	14	608	12092	11.3647	0.000413324	0.000103347	0.00144155
GOTERM_BP_FAT	GO:0051173~positive regulation of nitrogen compound metabolic process	8	53.3333	1.25866e-06	EGR1, HES1, FOS, KLF6, EGR4, JUN, KLF2, JUNB	14	626	12092	11.0379	0.00050334	0.000100688	0.00175558
GOTERM_BP_FAT	GO:0010557~positive regulation of macromolecule biosynthetic process	8	53.3333	1.28606e-06	EGR1, HES1, FOS, KLF6, EGR4, JUN, KLF2, JUNB	14	628	12092	11.0027	0.000514291	8.57336e-05	0.00179379
GOTERM_BP_FAT	GO:0031328~positive regulation of cellular biosynthetic process	8	53.3333	1.85359e-06	EGR1, HES1, FOS, KLF6, EGR4, JUN, KLF2, JUNB	14	663	12092	10.4219	0.000741161	0.000105914	0.00258536
GOTERM_BP_FAT	GO:0009891~positive regulation of biosynthetic process	8	53.3333	2.09133e-06	EGR1, HES1, FOS, KLF6, EGR4, JUN, KLF2, JUNB	14	675	12092	10.2366	0.000836183	0.000104561	0.00291696
GOTERM_MF_FAT	GO:0003677~DNA binding	9	60	3.07404e-06	EGR1, HES1, FOS, KLF6, ATF3, EGR4, JUN, KLF2, JUNB	12	1348	11963	6.65597	0.000147543	4.91836e-05	0.0029337
GOTERM_BP_FAT	GO:0045449~regulation of transcription	10	66.6667	5.49687e-06	EGR1, HES1, FOS, KLF6, ATF3, BTG2, EGR4, JUN, KLF2, JUNB	14	1608	12092	5.37136	0.00219634	0.000244276	0.0076668
GOTERM_BP_FAT	GO:0010604~positive regulation of macromolecule metabolic process	8	53.3333	8.00157e-06	EGR1, HES1, FOS, KLF6, EGR4, JUN, KLF2, JUNB	14	825	12092	8.37541	0.00319553	0.000320013	0.0111601
Annotation Cluster 2	Enrichment Score: 4.164557390408795
Category	Term	Count	%	PValue	Genes	List Total	Pop Hits	Pop Total	Fold Enrichment	Bonferroni	Benjamini	FDR
GOTERM_MF_FAT	GO:0003690~double-stranded DNA binding	5	33.3333	1.33721e-06	EGR1, FOS, KLF6, JUN, JUNB	12	98	11963	50.8631	6.41839e-05	3.20925e-05	0.00127617
GOTERM_MF_FAT	GO:0043566~structure-specific DNA binding	5	33.3333	6.223e-06	EGR1, FOS, KLF6, JUN, JUNB	12	144	11963	34.6152	0.000298661	7.46735e-05	0.00593881
GOTERM_BP_FAT	GO:0045944~positive regulation of transcription from RNA polymerase II promoter	6	40	3.28085e-05	EGR1, HES1, FOS, KLF6, JUN, JUNB	14	384	12092	13.4955	0.0130379	0.00119235	0.0457518
GOTERM_BP_FAT	GO:0045893~positive regulation of transcription, DNA-dependent	6	40	7.46972e-05	EGR1, HES1, FOS, KLF6, JUN, JUNB	14	456	12092	11.3647	0.029438	0.00229582	0.104138
GOTERM_BP_FAT	GO:0051254~positive regulation of RNA metabolic process	6	40	7.78699e-05	EGR1, HES1, FOS, KLF6, JUN, JUNB	14	460	12092	11.2658	0.030669	0.00222247	0.108559
GOTERM_BP_FAT	GO:0006357~regulation of transcription from RNA polymerase II promoter	6	40	0.000281522	EGR1, HES1, FOS, KLF6, JUN, JUNB	14	604	12092	8.57994	0.106514	0.0074802	0.391954
GOTERM_BP_FAT	GO:0006355~regulation of transcription, DNA-dependent	7	46.6667	0.000973797	EGR1, HES1, FOS, KLF6, ATF3, JUN, JUNB	14	1224	12092	4.93954	0.322746	0.0214178	1.34973
GOTERM_BP_FAT	GO:0051252~regulation of RNA metabolic process	7	46.6667	0.00110841	EGR1, HES1, FOS, KLF6, ATF3, JUN, JUNB	14	1254	12092	4.82137	0.358284	0.0230774	1.53497
Annotation Cluster 3	Enrichment Score: 2.1150989169769945
Category	Term	Count	%	PValue	Genes	List Total	Pop Hits	Pop Total	Fold Enrichment	Bonferroni	Benjamini	FDR
GOTERM_BP_FAT	GO:0006915~apoptosis	4	26.6667	0.00637059	JUN, RHOB, FEM1B, PPP1R15A	14	368	12092	9.3882	0.922415	0.0936435	8.52839
GOTERM_BP_FAT	GO:0012501~programmed cell death	4	26.6667	0.0067624	JUN, RHOB, FEM1B, PPP1R15A	14	376	12092	9.18845	0.933739	0.0956366	9.03021
GOTERM_BP_FAT	GO:0008219~cell death	4	26.6667	0.00876272	JUN, RHOB, FEM1B, PPP1R15A	14	413	12092	8.36527	0.970416	0.11815	11.5525
GOTERM_BP_FAT	GO:0016265~death	4	26.6667	0.00917667	JUN, RHOB, FEM1B, PPP1R15A	14	420	12092	8.22585	0.974968	0.119406	12.0664
Annotation Cluster 4	Enrichment Score: 2.0462745102036015
Category	Term	Count	%	PValue	Genes	List Total	Pop Hits	Pop Total	Fold Enrichment	Bonferroni	Benjamini	FDR
GOTERM_BP_FAT	GO:0051591~response to cAMP	3	20	0.00207169	FOS, JUN, JUNB	14	64	12092	40.4866	0.563748	0.0370041	2.85117
GOTERM_BP_FAT	GO:0006366~transcription from RNA polymerase II promoter	3	20	0.00459596	FOS, JUN, JUNB	14	96	12092	26.9911	0.841598	0.0739026	6.22318
GOTERM_BP_FAT	GO:0034097~response to cytokine stimulus	3	20	0.00620459	FOS, JUN, JUNB	14	112	12092	23.1352	0.917054	0.0947848	8.31501
GOTERM_BP_FAT	GO:0006351~transcription, DNA-dependent	3	20	0.00968037	FOS, JUN, JUNB	14	141	12092	18.3769	0.979575	0.117959	12.6878
GOTERM_BP_FAT	GO:0032774~RNA biosynthetic process	3	20	0.0100799	FOS, JUN, JUNB	14	144	12092	17.994	0.982619	0.118947	13.1778
GOTERM_MF_FAT	GO:0046982~protein heterodimerization activity	3	20	0.0176129	FOS, JUN, JUNB	12	227	11963	13.1751	0.573845	0.0904201	15.5987
GOTERM_BP_FAT	GO:0042493~response to drug	3	20	0.0467184	FOS, JUN, JUNB	14	327	12092	7.92398	1	0.380257	48.6931
Annotation Cluster 5	Enrichment Score: 1.6513130330780876
Category	Term	Count	%	PValue	Genes	List Total	Pop Hits	Pop Total	Fold Enrichment	Bonferroni	Benjamini	FDR
GOTERM_BP_FAT	GO:0007611~learning or memory	4	26.6667	0.000335696	EGR1, FOS, PMCH, JUN	14	132	12092	26.1732	0.125673	0.00835867	0.467214
GOTERM_BP_FAT	GO:0007610~behavior	4	26.6667	0.00941838	EGR1, FOS, PMCH, JUN	14	424	12092	8.14825	0.977296	0.118538	12.3651
GOTERM_BP_FAT	GO:0050890~cognition	4	26.6667	0.245982	EGR1, FOS, PMCH, JUN	14	1613	12092	2.14188	1	0.895515	98.0514
GOTERM_BP_FAT	GO:0050877~neurological system process	4	26.6667	0.319097	EGR1, FOS, PMCH, JUN	14	1849	12092	1.8685	1	0.950925	99.5303
Annotation Cluster 6	Enrichment Score: 1.5813039983993122
Category	Term	Count	%	PValue	Genes	List Total	Pop Hits	Pop Total	Fold Enrichment	Bonferroni	Benjamini	FDR
GOTERM_BP_FAT	GO:0048514~blood vessel morphogenesis	3	20	0.0164211	JUN, RHOB, JUNB	14	186	12092	13.9309	0.998671	0.176995	20.6216
GOTERM_BP_FAT	GO:0001568~blood vessel development	3	20	0.0244751	JUN, RHOB, JUNB	14	230	12092	11.2658	0.99995	0.240678	29.2224
GOTERM_BP_FAT	GO:0001944~vasculature development	3	20	0.0258812	JUN, RHOB, JUNB	14	237	12092	10.9331	0.999972	0.246843	30.6321
GOTERM_BP_FAT	GO:0051726~regulation of cell cycle	3	20	0.0279468	JUN, RHOB, JUNB	14	247	12092	10.4905	0.999988	0.25797	32.6558
GOTERM_BP_FAT	GO:0051094~positive regulation of developmental process	3	20	0.0426616	JUN, RHOB, JUNB	14	311	12092	8.33165	1	0.36056	45.5623
Annotation Cluster 7	Enrichment Score: 1.0481485841284928
Category	Term	Count	%	PValue	Genes	List Total	Pop Hits	Pop Total	Fold Enrichment	Bonferroni	Benjamini	FDR
GOTERM_CC_FAT	GO:0031981~nuclear lumen	3	20	0.0620328	FOS, ATF3, JUN	6	927	10776	5.8123	0.879165	0.879165	42.8206
GOTERM_CC_FAT	GO:0070013~intracellular organelle lumen	3	20	0.0954142	FOS, ATF3, JUN	6	1178	10776	4.57385	0.963454	0.808829	58.3254
GOTERM_CC_FAT	GO:0043233~organelle lumen	3	20	0.101649	FOS, ATF3, JUN	6	1221	10776	4.41278	0.970912	0.692457	60.7669
GOTERM_CC_FAT	GO:0031974~membrane-enclosed lumen	3	20	0.106676	FOS, ATF3, JUN	6	1255	10776	4.29323	0.975829	0.605704	62.6423
Annotation Cluster 8	Enrichment Score: 0.7819338958611876
Category	Term	Count	%	PValue	Genes	List Total	Pop Hits	Pop Total	Fold Enrichment	Bonferroni	Benjamini	FDR
GOTERM_BP_FAT	GO:0042981~regulation of apoptosis	3	20	0.162542	BTG2, JUN, FEM1B	14	677	12092	3.82739	1	0.779013	91.5767
GOTERM_BP_FAT	GO:0043067~regulation of programmed cell death	3	20	0.166	BTG2, JUN, FEM1B	14	686	12092	3.77718	1	0.779683	92.0491
GOTERM_BP_FAT	GO:0010941~regulation of cell death	3	20	0.167157	BTG2, JUN, FEM1B	14	689	12092	3.76073	1	0.775334	92.2015
Annotation Cluster 9	Enrichment Score: 0.46336807877033065
Category	Term	Count	%	PValue	Genes	List Total	Pop Hits	Pop Total	Fold Enrichment	Bonferroni	Benjamini	FDR
GOTERM_MF_FAT	GO:0008270~zinc ion binding	4	26.6667	0.141839	EGR1, KLF6, EGR4, KLF2	12	1460	11963	2.73128	0.999352	0.520124	76.7723
GOTERM_MF_FAT	GO:0046914~transition metal ion binding	4	26.6667	0.241563	EGR1, KLF6, EGR4, KLF2	12	1874	11963	2.12789	0.999998	0.700765	92.855
GOTERM_MF_FAT	GO:0046872~metal ion binding	4	26.6667	0.508937	EGR1, KLF6, EGR4, KLF2	12	2854	11963	1.39722	1	0.94185	99.8872
GOTERM_MF_FAT	GO:0043169~cation binding	4	26.6667	0.519282	EGR1, KLF6, EGR4, KLF2	12	2893	11963	1.37838	1	0.933098	99.9079
GOTERM_MF_FAT	GO:0043167~ion binding	4	26.6667	0.532432	EGR1, KLF6, EGR4, KLF2	12	2943	11963	1.35497	1	0.926203	99.9293

## Sheet: E2a
Annotation Cluster 1	Enrichment Score: 2.558258641987525
Category	Term	Count	%	PValue	Genes	List Total	Pop Hits	Pop Total	Fold Enrichment	Bonferroni	Benjamini	FDR
GOTERM_BP_FAT	GO:0032526~response to retinoic acid	4	8	0.000671109	ALDH1A1, BMP2, DUSP1, KLF4	39	55	12092	22.5492	0.398422	0.0966453	1.0178
GOTERM_BP_FAT	GO:0033189~response to vitamin A	4	8	0.00119404	ALDH1A1, BMP2, DUSP1, KLF4	39	67	12092	18.5105	0.595226	0.106897	1.80416
GOTERM_BP_FAT	GO:0009991~response to extracellular stimulus	6	12	0.00240024	ALDH1A1, BMP2, DUSP1, ABCA1, FOSL1, KLF4	39	302	12092	6.15996	0.83784	0.130586	3.59579
GOTERM_BP_FAT	GO:0007584~response to nutrient	5	10	0.00383782	ALDH1A1, BMP2, DUSP1, ABCA1, KLF4	39	206	12092	7.52552	0.945569	0.135445	5.69118
GOTERM_BP_FAT	GO:0033273~response to vitamin	4	8	0.00528437	ALDH1A1, BMP2, DUSP1, KLF4	39	113	12092	10.9753	0.981883	0.166659	7.75665
GOTERM_BP_FAT	GO:0031667~response to nutrient levels	5	10	0.0114632	ALDH1A1, BMP2, DUSP1, ABCA1, KLF4	39	282	12092	5.49736	0.999838	0.276207	16.1123
Annotation Cluster 2	Enrichment Score: 2.505097817609549
Category	Term	Count	%	PValue	Genes	List Total	Pop Hits	Pop Total	Fold Enrichment	Bonferroni	Benjamini	FDR
GOTERM_BP_FAT	GO:0006595~polyamine metabolic process	3	6	0.000622223	SAT1, ODC1, SMOX	39	12	12092	77.5128	0.375728	0.111119	0.943992
GOTERM_BP_FAT	GO:0006576~biogenic amine metabolic process	4	8	0.0031518	SAT1, ODC1, SMOX, GCH1	39	94	12092	13.1937	0.908341	0.14727	4.69661
GOTERM_BP_FAT	GO:0006575~cellular amino acid derivative metabolic process	4	8	0.0155669	SAT1, ODC1, SMOX, GCH1	39	168	12092	7.38217	0.999993	0.318271	21.2651
Annotation Cluster 3	Enrichment Score: 2.083170614856661
Category	Term	Count	%	PValue	Genes	List Total	Pop Hits	Pop Total	Fold Enrichment	Bonferroni	Benjamini	FDR
GOTERM_BP_FAT	GO:0043065~positive regulation of apoptosis	6	12	0.00351835	ALDH1A1, DUSP1, ANXA1, CRH, FOSL1, GCH1	39	330	12092	5.6373	0.930615	0.14525	5.22923
GOTERM_BP_FAT	GO:0043068~positive regulation of programmed cell death	6	12	0.00361046	ALDH1A1, DUSP1, ANXA1, CRH, FOSL1, GCH1	39	332	12092	5.60334	0.935304	0.14111	5.36264
GOTERM_BP_FAT	GO:0010942~positive regulation of cell death	6	12	0.00375187	ALDH1A1, DUSP1, ANXA1, CRH, FOSL1, GCH1	39	335	12092	5.55316	0.941895	0.139089	5.56712
GOTERM_BP_FAT	GO:0042981~regulation of apoptosis	7	14	0.0179645	ALDH1A1, DUSP1, MCL1, ANXA1, CRH, FOSL1, GCH1	39	677	12092	3.20585	0.999999	0.340215	24.1371
GOTERM_BP_FAT	GO:0043067~regulation of programmed cell death	7	14	0.0190543	ALDH1A1, DUSP1, MCL1, ANXA1, CRH, FOSL1, GCH1	39	686	12092	3.16379	1	0.348405	25.41
GOTERM_BP_FAT	GO:0010941~regulation of cell death	7	14	0.0194276	ALDH1A1, DUSP1, MCL1, ANXA1, CRH, FOSL1, GCH1	39	689	12092	3.15001	1	0.34579	25.8413
Annotation Cluster 4	Enrichment Score: 2.078894095963362
Category	Term	Count	%	PValue	Genes	List Total	Pop Hits	Pop Total	Fold Enrichment	Bonferroni	Benjamini	FDR
GOTERM_BP_FAT	GO:0030574~collagen catabolic process	3	6	0.000622223	MMP10, MMP3, MMP13	39	12	12092	77.5128	0.375728	0.111119	0.943992
GOTERM_BP_FAT	GO:0044243~multicellular organismal catabolic process	3	6	0.00098403	MMP10, MMP3, MMP13	39	15	12092	62.0103	0.525397	0.116808	1.48906
GOTERM_BP_FAT	GO:0032963~collagen metabolic process	3	6	0.0019448	MMP10, MMP3, MMP13	39	21	12092	44.293	0.770912	0.137021	2.92292
GOTERM_BP_FAT	GO:0044259~multicellular organismal macromolecule metabolic process	3	6	0.00213505	MMP10, MMP3, MMP13	39	22	12092	42.2797	0.801697	0.126136	3.20453
GOTERM_BP_FAT	GO:0044236~multicellular organismal metabolic process	3	6	0.00321223	MMP10, MMP3, MMP13	39	27	12092	34.4501	0.912452	0.141203	4.78461
GOTERM_CC_FAT	GO:0005578~proteinaceous extracellular matrix	4	8	0.0207526	MMP10, LGALS3, MMP3, MMP13	30	220	10776	6.53091	0.874585	0.404904	20.7311
GOTERM_CC_FAT	GO:0031012~extracellular matrix	4	8	0.0295065	MMP10, LGALS3, MMP3, MMP13	30	252	10776	5.70159	0.948445	0.389932	28.2371
GOTERM_MF_FAT	GO:0004222~metalloendopeptidase activity	3	6	0.0314369	MMP10, MMP3, MMP13	38	90	11963	10.4939	0.994341	0.994341	32.0576
GOTERM_MF_FAT	GO:0008237~metallopeptidase activity	3	6	0.0939537	MMP10, MMP3, MMP13	38	167	11963	5.65537	1	0.864389	69.6961
GOTERM_MF_FAT	GO:0004175~endopeptidase activity	4	8	0.11007	PLAT, MMP10, MMP3, MMP13	38	377	11963	3.34022	1	0.877425	75.6118
Annotation Cluster 5	Enrichment Score: 1.6282986351635245
Category	Term	Count	%	PValue	Genes	List Total	Pop Hits	Pop Total	Fold Enrichment	Bonferroni	Benjamini	FDR
GOTERM_BP_FAT	GO:0051384~response to glucocorticoid stimulus	4	8	0.00683562	PLAT, DUSP1, ANXA1, FOSL1	39	124	12092	10.0017	0.994441	0.202085	9.92459
GOTERM_BP_FAT	GO:0031960~response to corticosteroid stimulus	4	8	0.00794983	PLAT, DUSP1, ANXA1, FOSL1	39	131	12092	9.46721	0.997623	0.214695	11.4523
GOTERM_BP_FAT	GO:0006979~response to oxidative stress	4	8	0.019513	ALDH1A1, DUSP1, ANXA1, FOSL1	39	183	12092	6.77708	1	0.339245	25.9397
GOTERM_BP_FAT	GO:0042542~response to hydrogen peroxide	3	6	0.0231059	DUSP1, ANXA1, FOSL1	39	75	12092	12.4021	1	0.372301	29.9691
GOTERM_BP_FAT	GO:0000302~response to reactive oxygen species	3	6	0.0337146	DUSP1, ANXA1, FOSL1	39	92	12092	10.1104	1	0.4457	40.7037
GOTERM_BP_FAT	GO:0010035~response to inorganic substance	3	6	0.205687	DUSP1, ANXA1, FOSL1	39	268	12092	3.47072	1	0.880669	97.0076
Annotation Cluster 6	Enrichment Score: 1.5335235398859905
Category	Term	Count	%	PValue	Genes	List Total	Pop Hits	Pop Total	Fold Enrichment	Bonferroni	Benjamini	FDR
GOTERM_BP_FAT	GO:0042698~ovulation cycle	4	8	0.00244824	ALDH1A1, BMP2, ANXA1, VGF	39	86	12092	14.421	0.843639	0.124134	3.66644
GOTERM_BP_FAT	GO:0048511~rhythmic process	4	8	0.0132147	ALDH1A1, BMP2, ANXA1, VGF	39	158	12092	7.8494	0.999958	0.285144	18.349
GOTERM_BP_FAT	GO:0022602~ovulation cycle process	3	6	0.0254536	ALDH1A1, ANXA1, VGF	39	79	12092	11.7741	1	0.378765	32.4903
GOTERM_BP_FAT	GO:0032504~multicellular organism reproduction	4	8	0.16157	ALDH1A1, BMP2, ANXA1, VGF	39	443	12092	2.79956	1	0.831141	93.1807
GOTERM_BP_FAT	GO:0048609~reproductive process in a multicellular organism	4	8	0.16157	ALDH1A1, BMP2, ANXA1, VGF	39	443	12092	2.79956	1	0.831141	93.1807
Annotation Cluster 7	Enrichment Score: 1.3992045651321094
Category	Term	Count	%	PValue	Genes	List Total	Pop Hits	Pop Total	Fold Enrichment	Bonferroni	Benjamini	FDR
GOTERM_BP_FAT	GO:0002790~peptide secretion	3	6	0.00729967	ANXA1, ABCA1, VGF	39	41	12092	22.6867	0.996097	0.206331	10.5638
GOTERM_BP_FAT	GO:0015833~peptide transport	3	6	0.0124167	ANXA1, ABCA1, VGF	39	54	12092	17.2251	0.999922	0.286659	17.337
GOTERM_BP_FAT	GO:0032940~secretion by cell	3	6	0.136491	ANXA1, ABCA1, VGF	39	206	12092	4.51531	1	0.814219	89.3144
GOTERM_BP_FAT	GO:0046903~secretion	3	6	0.204535	ANXA1, ABCA1, VGF	39	267	12092	3.48372	1	0.882176	96.9408
Annotation Cluster 8	Enrichment Score: 1.2365894575714547
Category	Term	Count	%	PValue	Genes	List Total	Pop Hits	Pop Total	Fold Enrichment	Bonferroni	Benjamini	FDR
GOTERM_BP_FAT	GO:0006469~negative regulation of protein kinase activity	3	6	0.0214079	GADD45A, TRIB1, DUSP6	39	72	12092	12.9188	1	0.357733	28.091
GOTERM_BP_FAT	GO:0033673~negative regulation of kinase activity	3	6	0.0236839	GADD45A, TRIB1, DUSP6	39	76	12092	12.2389	1	0.372017	30.5979
GOTERM_BP_FAT	GO:0051348~negative regulation of transferase activity	3	6	0.0266626	GADD45A, TRIB1, DUSP6	39	81	12092	11.4834	1	0.385585	33.7553
GOTERM_BP_FAT	GO:0042325~regulation of phosphorylation	5	10	0.0356382	BMP2, LPAR1, GADD45A, TRIB1, DUSP6	39	399	12092	3.88535	1	0.449642	42.4772
GOTERM_BP_FAT	GO:0019220~regulation of phosphate metabolic process	5	10	0.0402782	BMP2, LPAR1, GADD45A, TRIB1, DUSP6	39	415	12092	3.73556	1	0.484265	46.5534
GOTERM_BP_FAT	GO:0051174~regulation of phosphorus metabolic process	5	10	0.0402782	BMP2, LPAR1, GADD45A, TRIB1, DUSP6	39	415	12092	3.73556	1	0.484265	46.5534
GOTERM_BP_FAT	GO:0043405~regulation of MAP kinase activity	3	6	0.0504817	LPAR1, TRIB1, DUSP6	39	115	12092	8.08829	1	0.529564	54.5868
GOTERM_BP_FAT	GO:0045859~regulation of protein kinase activity	4	8	0.0528246	LPAR1, GADD45A, TRIB1, DUSP6	39	271	12092	4.5764	1	0.539367	56.2646
GOTERM_BP_FAT	GO:0043549~regulation of kinase activity	4	8	0.0596797	LPAR1, GADD45A, TRIB1, DUSP6	39	285	12092	4.3516	1	0.558344	60.8474
GOTERM_BP_FAT	GO:0051338~regulation of transferase activity	4	8	0.0669373	LPAR1, GADD45A, TRIB1, DUSP6	39	299	12092	4.14784	1	0.588906	65.2077
GOTERM_BP_FAT	GO:0000165~MAPKKK cascade	3	6	0.074062	LPAR1, TRIB1, DUSP6	39	143	12092	6.50457	1	0.62123	69.0432
GOTERM_BP_FAT	GO:0043086~negative regulation of catalytic activity	3	6	0.167096	GADD45A, TRIB1, DUSP6	39	234	12092	3.97502	1	0.83816	93.8343
GOTERM_BP_FAT	GO:0007243~protein kinase cascade	3	6	0.204535	LPAR1, TRIB1, DUSP6	39	267	12092	3.48372	1	0.882176	96.9408
GOTERM_BP_FAT	GO:0044092~negative regulation of molecular function	3	6	0.231189	GADD45A, TRIB1, DUSP6	39	290	12092	3.20743	1	0.906456	98.1801
Annotation Cluster 9	Enrichment Score: 0.94075601605771
Category	Term	Count	%	PValue	Genes	List Total	Pop Hits	Pop Total	Fold Enrichment	Bonferroni	Benjamini	FDR
GOTERM_MF_FAT	GO:0070011~peptidase activity, acting on L-amino acid peptides	5	10	0.0774272	PLAT, MMP10, PRCP, MMP3, MMP13	38	525	11963	2.99825	0.999998	0.926545	62.287
GOTERM_MF_FAT	GO:0008233~peptidase activity	5	10	0.0902317	PLAT, MMP10, PRCP, MMP3, MMP13	38	554	11963	2.8413	1	0.887916	68.1549
GOTERM_MF_FAT	GO:0004175~endopeptidase activity	4	8	0.11007	PLAT, MMP10, MMP3, MMP13	38	377	11963	3.34022	1	0.877425	75.6118
GOTERM_BP_FAT	GO:0006508~proteolysis	5	10	0.224416	PLAT, MMP10, PRCP, MMP3, MMP13	39	775	12092	2.00033	1	0.901517	97.9198
Annotation Cluster 10	Enrichment Score: 0.8110846015341314
Category	Term	Count	%	PValue	Genes	List Total	Pop Hits	Pop Total	Fold Enrichment	Bonferroni	Benjamini	FDR
GOTERM_BP_FAT	GO:0050767~regulation of neurogenesis	3	6	0.13756	MIB1, BMP2, TNFRSF12A	39	207	12092	4.4935	1	0.812141	89.5143
GOTERM_BP_FAT	GO:0051960~regulation of nervous system development	3	6	0.160431	MIB1, BMP2, TNFRSF12A	39	228	12092	4.07962	1	0.832846	93.0382
GOTERM_BP_FAT	GO:0060284~regulation of cell development	3	6	0.167096	MIB1, BMP2, TNFRSF12A	39	234	12092	3.97502	1	0.83816	93.8343
Annotation Cluster 11	Enrichment Score: 0.7795038895925644
Category	Term	Count	%	PValue	Genes	List Total	Pop Hits	Pop Total	Fold Enrichment	Bonferroni	Benjamini	FDR
GOTERM_CC_FAT	GO:0031981~nuclear lumen	6	12	0.0986254	MCL1, CIRBP, ANKRD1, KLF4, ARL4A, DUSP6	30	927	10776	2.32492	0.999966	0.680877	68.3462
GOTERM_CC_FAT	GO:0005654~nucleoplasm	5	10	0.113526	MCL1, CIRBP, ANKRD1, KLF4, DUSP6	30	695	10776	2.58417	0.999993	0.696686	73.6837
GOTERM_CC_FAT	GO:0070013~intracellular organelle lumen	6	12	0.204913	MCL1, CIRBP, ANKRD1, KLF4, ARL4A, DUSP6	30	1178	10776	1.82954	1	0.802399	92.1158
GOTERM_CC_FAT	GO:0043233~organelle lumen	6	12	0.226348	MCL1, CIRBP, ANKRD1, KLF4, ARL4A, DUSP6	30	1221	10776	1.76511	1	0.816176	94.1753
GOTERM_CC_FAT	GO:0031974~membrane-enclosed lumen	6	12	0.243809	MCL1, CIRBP, ANKRD1, KLF4, ARL4A, DUSP6	30	1255	10776	1.71729	1	0.822568	95.4769
Annotation Cluster 12	Enrichment Score: 0.738030521959745
Category	Term	Count	%	PValue	Genes	List Total	Pop Hits	Pop Total	Fold Enrichment	Bonferroni	Benjamini	FDR
GOTERM_BP_FAT	GO:0008285~negative regulation of cell proliferation	4	8	0.0495514	BMP2, FOSL1, KLF4, TRIB1	39	264	12092	4.69775	1	0.529682	53.904
GOTERM_BP_FAT	GO:0031328~positive regulation of cellular biosynthetic process	6	12	0.0549216	BMP2, ANXA1, ABCA1, FOSL1, SERTAD1, KLF4	39	663	12092	2.80589	1	0.540434	57.7171
GOTERM_BP_FAT	GO:0009891~positive regulation of biosynthetic process	6	12	0.0584835	BMP2, ANXA1, ABCA1, FOSL1, SERTAD1, KLF4	39	675	12092	2.75601	1	0.557198	60.0814
GOTERM_BP_FAT	GO:0045935~positive regulation of nucleobase, nucleoside, nucleotide and nucleic acid metabolic process	5	10	0.121894	BMP2, ABCA1, FOSL1, SERTAD1, KLF4	39	608	12092	2.54976	1	0.785086	86.2047
GOTERM_BP_FAT	GO:0051173~positive regulation of nitrogen compound metabolic process	5	10	0.131738	BMP2, ABCA1, FOSL1, SERTAD1, KLF4	39	626	12092	2.47645	1	0.807019	88.3823
GOTERM_BP_FAT	GO:0045941~positive regulation of transcription	4	8	0.234876	BMP2, FOSL1, SERTAD1, KLF4	39	534	12092	2.32248	1	0.907842	98.3086
GOTERM_BP_FAT	GO:0010628~positive regulation of gene expression	4	8	0.245861	BMP2, FOSL1, SERTAD1, KLF4	39	547	12092	2.26729	1	0.911732	98.6431
GOTERM_BP_FAT	GO:0010557~positive regulation of macromolecule biosynthetic process	4	8	0.315868	BMP2, FOSL1, SERTAD1, KLF4	39	628	12092	1.97485	1	0.945121	99.6926
GOTERM_BP_FAT	GO:0045944~positive regulation of transcription from RNA polymerase II promoter	3	6	0.341099	BMP2, FOSL1, KLF4	39	384	12092	2.42228	1	0.956142	99.8266
GOTERM_BP_FAT	GO:0045893~positive regulation of transcription, DNA-dependent	3	6	0.422565	BMP2, FOSL1, KLF4	39	456	12092	2.03981	1	0.979456	99.9768
GOTERM_BP_FAT	GO:0051254~positive regulation of RNA metabolic process	3	6	0.426959	BMP2, FOSL1, KLF4	39	460	12092	2.02207	1	0.978329	99.9793
GOTERM_BP_FAT	GO:0010604~positive regulation of macromolecule metabolic process	4	8	0.485192	BMP2, FOSL1, SERTAD1, KLF4	39	825	12092	1.50328	1	0.987356	99.996
Annotation Cluster 13	Enrichment Score: 0.7051046332071425
Category	Term	Count	%	PValue	Genes	List Total	Pop Hits	Pop Total	Fold Enrichment	Bonferroni	Benjamini	FDR
GOTERM_BP_FAT	GO:0051260~protein homooligomerization	3	6	0.0443587	ALDH1A1, ANXA5, GCH1	39	107	12092	8.69303	1	0.496888	49.9133
GOTERM_BP_FAT	GO:0051259~protein oligomerization	3	6	0.141857	ALDH1A1, ANXA5, GCH1	39	211	12092	4.40831	1	0.813326	90.2827
GOTERM_BP_FAT	GO:0065003~macromolecular complex assembly	4	8	0.243317	ALDH1A1, ABCA1, ANXA5, GCH1	39	544	12092	2.27979	1	0.911608	98.5717
GOTERM_BP_FAT	GO:0043933~macromolecular complex subunit organization	4	8	0.270672	ALDH1A1, ABCA1, ANXA5, GCH1	39	576	12092	2.15313	1	0.927606	99.185
GOTERM_BP_FAT	GO:0006461~protein complex assembly	3	6	0.376673	ALDH1A1, ANXA5, GCH1	39	415	12092	2.24133	1	0.967954	99.9256
GOTERM_BP_FAT	GO:0070271~protein complex biogenesis	3	6	0.376673	ALDH1A1, ANXA5, GCH1	39	415	12092	2.24133	1	0.967954	99.9256
Annotation Cluster 14	Enrichment Score: 0.6703569083320735
Category	Term	Count	%	PValue	Genes	List Total	Pop Hits	Pop Total	Fold Enrichment	Bonferroni	Benjamini	FDR
GOTERM_BP_FAT	GO:0006928~cell motion	4	8	0.14145	PLAT, TNFRSF12A, DCLK1, GAP43	39	416	12092	2.98126	1	0.816913	90.2122
GOTERM_BP_FAT	GO:0016477~cell migration	3	6	0.195355	PLAT, TNFRSF12A, DCLK1	39	259	12092	3.59133	1	0.875413	96.3563
GOTERM_BP_FAT	GO:0048870~cell motility	3	6	0.274519	PLAT, TNFRSF12A, DCLK1	39	327	12092	2.84451	1	0.928683	99.2481
GOTERM_BP_FAT	GO:0051674~localization of cell	3	6	0.274519	PLAT, TNFRSF12A, DCLK1	39	327	12092	2.84451	1	0.928683	99.2481
Annotation Cluster 15	Enrichment Score: 0.6516199622087043
Category	Term	Count	%	PValue	Genes	List Total	Pop Hits	Pop Total	Fold Enrichment	Bonferroni	Benjamini	FDR
GOTERM_BP_FAT	GO:0040007~growth	3	6	0.146183	BMP2, DCLK1, GAP43	39	215	12092	4.3263	1	0.818966	91.003
GOTERM_BP_FAT	GO:0000904~cell morphogenesis involved in differentiation	3	6	0.176058	BMP2, DCLK1, GAP43	39	242	12092	3.84361	1	0.851007	94.7715
GOTERM_BP_FAT	GO:0000902~cell morphogenesis	3	6	0.289774	BMP2, DCLK1, GAP43	39	340	12092	2.73575	1	0.932671	99.4561
GOTERM_BP_FAT	GO:0032989~cellular component morphogenesis	3	6	0.331824	BMP2, DCLK1, GAP43	39	376	12092	2.47381	1	0.952748	99.7854
Annotation Cluster 16	Enrichment Score: 0.5820417255816133
Category	Term	Count	%	PValue	Genes	List Total	Pop Hits	Pop Total	Fold Enrichment	Bonferroni	Benjamini	FDR
GOTERM_MF_FAT	GO:0005525~GTP binding	3	6	0.25113	RND3, ARL4A, GCH1	38	312	11963	3.02707	1	0.97984	96.9783
GOTERM_MF_FAT	GO:0032561~guanyl ribonucleotide binding	3	6	0.267293	RND3, ARL4A, GCH1	38	326	11963	2.89708	1	0.972644	97.6795
GOTERM_MF_FAT	GO:0019001~guanyl nucleotide binding	3	6	0.267293	RND3, ARL4A, GCH1	38	326	11963	2.89708	1	0.972644	97.6795
Annotation Cluster 17	Enrichment Score: 0.36511785761511517
Category	Term	Count	%	PValue	Genes	List Total	Pop Hits	Pop Total	Fold Enrichment	Bonferroni	Benjamini	FDR
GOTERM_MF_FAT	GO:0016564~transcription repressor activity	3	6	0.155344	BMP2, ANKRD1, KLF4	38	227	11963	4.16056	1	0.935105	87.0345
GOTERM_BP_FAT	GO:0006357~regulation of transcription from RNA polymerase II promoter	4	8	0.294928	BMP2, ANKRD1, FOSL1, KLF4	39	604	12092	2.05332	1	0.934597	99.5133
GOTERM_BP_FAT	GO:0016481~negative regulation of transcription	3	6	0.367555	BMP2, ANKRD1, KLF4	39	407	12092	2.28539	1	0.965516	99.9071
GOTERM_BP_FAT	GO:0010629~negative regulation of gene expression	3	6	0.40595	BMP2, ANKRD1, KLF4	39	441	12092	2.10919	1	0.976592	99.9642
GOTERM_BP_FAT	GO:0045934~negative regulation of nucleobase, nucleoside, nucleotide and nucleic acid metabolic process	3	6	0.417051	BMP2, ANKRD1, KLF4	39	451	12092	2.06243	1	0.978804	99.9732
GOTERM_BP_FAT	GO:0051172~negative regulation of nitrogen compound metabolic process	3	6	0.424764	BMP2, ANKRD1, KLF4	39	458	12092	2.0309	1	0.978515	99.9781
GOTERM_BP_FAT	GO:0010558~negative regulation of macromolecule biosynthetic process	3	6	0.448678	BMP2, ANKRD1, KLF4	39	480	12092	1.93782	1	0.982764	99.9885
GOTERM_BP_FAT	GO:0031327~negative regulation of cellular biosynthetic process	3	6	0.460438	BMP2, ANKRD1, KLF4	39	491	12092	1.89441	1	0.984552	99.9917
GOTERM_BP_FAT	GO:0009890~negative regulation of biosynthetic process	3	6	0.471011	BMP2, ANKRD1, KLF4	39	501	12092	1.85659	1	0.985426	99.9939
GOTERM_BP_FAT	GO:0010605~negative regulation of macromolecule metabolic process	3	6	0.607449	BMP2, ANKRD1, KLF4	39	643	12092	1.44658	1	0.997518	99.9999
GOTERM_BP_FAT	GO:0006355~regulation of transcription, DNA-dependent	4	8	0.754442	BMP2, ANKRD1, FOSL1, KLF4	39	1224	12092	1.01324	1	0.999847	100
GOTERM_BP_FAT	GO:0051252~regulation of RNA metabolic process	4	8	0.769435	BMP2, ANKRD1, FOSL1, KLF4	39	1254	12092	0.988999	1	0.999889	100
Annotation Cluster 18	Enrichment Score: 0.25795568935740465
Category	Term	Count	%	PValue	Genes	List Total	Pop Hits	Pop Total	Fold Enrichment	Bonferroni	Benjamini	FDR
GOTERM_MF_FAT	GO:0032555~purine ribonucleotide binding	6	12	0.53716	RND3, ABCA1, DCLK1, ARL4A, TRIB1, GCH1	38	1557	11963	1.21316	1	0.997376	99.9911
GOTERM_MF_FAT	GO:0032553~ribonucleotide binding	6	12	0.537764	RND3, ABCA1, DCLK1, ARL4A, TRIB1, GCH1	38	1558	11963	1.21238	1	0.996594	99.9912
GOTERM_MF_FAT	GO:0017076~purine nucleotide binding	6	12	0.582691	RND3, ABCA1, DCLK1, ARL4A, TRIB1, GCH1	38	1634	11963	1.15599	1	0.997878	99.9974
Annotation Cluster 19	Enrichment Score: 0.2526590386649438
Category	Term	Count	%	PValue	Genes	List Total	Pop Hits	Pop Total	Fold Enrichment	Bonferroni	Benjamini	FDR
GOTERM_MF_FAT	GO:0008270~zinc ion binding	7	14	0.293726	MMP10, TRIM47L, ZRSR1, MMP3, MMP13, KLF4, GCH1	38	1460	11963	1.50939	1	0.97043	98.5123
GOTERM_MF_FAT	GO:0046914~transition metal ion binding	7	14	0.532514	MMP10, TRIM47L, ZRSR1, MMP3, MMP13, KLF4, GCH1	38	1874	11963	1.17594	1	0.997886	99.9899
GOTERM_MF_FAT	GO:0046872~metal ion binding	9	18	0.686589	MMP10, TRIM47L, ANXA1, ZRSR1, MMP3, ANXA5, MMP13, KLF4, GCH1	38	2854	11963	0.992762	1	0.999603	99.9999
GOTERM_MF_FAT	GO:0043169~cation binding	9	18	0.70272	MMP10, TRIM47L, ANXA1, ZRSR1, MMP3, ANXA5, MMP13, KLF4, GCH1	38	2893	11963	0.979379	1	0.999614	100
GOTERM_MF_FAT	GO:0043167~ion binding	9	18	0.722692	MMP10, TRIM47L, ANXA1, ZRSR1, MMP3, ANXA5, MMP13, KLF4, GCH1	38	2943	11963	0.962739	1	0.999662	100
Annotation Cluster 20	Enrichment Score: 0.033369037164760966
Category	Term	Count	%	PValue	Genes	List Total	Pop Hits	Pop Total	Fold Enrichment	Bonferroni	Benjamini	FDR
GOTERM_MF_FAT	GO:0005524~ATP binding	3	6	0.90951	ABCA1, DCLK1, TRIB1	38	1245	11963	0.758592	1	0.999999	100
GOTERM_MF_FAT	GO:0032559~adenyl ribonucleotide binding	3	6	0.915499	ABCA1, DCLK1, TRIB1	38	1270	11963	0.743659	1	0.999999	100
GOTERM_MF_FAT	GO:0030554~adenyl nucleotide binding	3	6	0.931562	ABCA1, DCLK1, TRIB1	38	1346	11963	0.70167	1	0.999999	100
GOTERM_MF_FAT	GO:0001883~purine nucleoside binding	3	6	0.936022	ABCA1, DCLK1, TRIB1	38	1370	11963	0.689378	1	0.999999	100
GOTERM_MF_FAT	GO:0001882~nucleoside binding	3	6	0.937976	ABCA1, DCLK1, TRIB1	38	1381	11963	0.683887	1	0.999999	100

## Sheet: E2b
Annotation Cluster 1	Enrichment Score: 1.421070979120143
Category	Term	Count	%	PValue	Genes	List Total	Pop Hits	Pop Total	Fold Enrichment	Bonferroni	Benjamini	FDR
GOTERM_CC_FAT	GO:0015630~microtubule cytoskeleton	5	16.6667	0.00293946	KIF2C, CDC6, TPX2, CEP55, SKA1	19	373	10776	7.60265	0.131773	0.131773	2.77033
GOTERM_CC_FAT	GO:0005819~spindle	3	10	0.0103048	CDC6, TPX2, SKA1	19	93	10776	18.2954	0.391767	0.220107	9.41258
GOTERM_BP_FAT	GO:0000279~M phase	3	10	0.0123596	KIF2C, CEP55, SKA1	13	174	12092	16.0371	0.833186	0.833186	13.7107
GOTERM_BP_FAT	GO:0022403~cell cycle phase	3	10	0.0214856	KIF2C, CEP55, SKA1	13	233	12092	11.9762	0.956179	0.790665	22.7047
GOTERM_CC_FAT	GO:0044430~cytoskeletal part	5	16.6667	0.0254031	KIF2C, CDC6, TPX2, CEP55, SKA1	19	695	10776	4.08027	0.709196	0.337478	21.7741
GOTERM_BP_FAT	GO:0022402~cell cycle process	3	10	0.0469465	KIF2C, CEP55, SKA1	13	356	12092	7.83838	0.999016	0.900544	43.4558
GOTERM_CC_FAT	GO:0005856~cytoskeleton	5	16.6667	0.0656695	KIF2C, CDC6, TPX2, CEP55, SKA1	19	940	10776	3.0168	0.961627	0.557405	47.7039
GOTERM_BP_FAT	GO:0007049~cell cycle	3	10	0.074079	KIF2C, CEP55, SKA1	13	460	12092	6.06622	0.999985	0.937388	59.8526
GOTERM_CC_FAT	GO:0043228~non-membrane-bounded organelle	5	16.6667	0.363195	KIF2C, CDC6, TPX2, CEP55, SKA1	19	1823	10776	1.55556	1	0.972957	98.6525
GOTERM_CC_FAT	GO:0043232~intracellular non-membrane-bounded organelle	5	16.6667	0.363195	KIF2C, CDC6, TPX2, CEP55, SKA1	19	1823	10776	1.55556	1	0.972957	98.6525

## Sheet: E3a
Annotation Cluster 1	Enrichment Score: 0.977660798159915
Category	Term	Count	%	PValue	Genes	List Total	Pop Hits	Pop Total	Fold Enrichment	Bonferroni	Benjamini	FDR
GOTERM_CC_FAT	GO:0043005~neuron projection	3	20	0.0486974	NEFL, IGSF9, NEFM	10	436	10776	7.41468	0.954735	0.954735	39.5769
GOTERM_CC_FAT	GO:0042995~cell projection	3	20	0.119368	NEFL, IGSF9, NEFM	10	727	10776	4.44677	0.999622	0.980563	72.2735
SP_PIR_KEYWORDS	glycoprotein	5	33.3333	0.200736	CREB3L2, DBC1, NEFL, IGSF9, NEFM	12	1949	8979	1.91957	0.999967	0.967796	87.9705
Annotation Cluster 2	Enrichment Score: 0.5702584244196273
Category	Term	Count	%	PValue	Genes	List Total	Pop Hits	Pop Total	Fold Enrichment	Bonferroni	Benjamini	FDR
SP_PIR_KEYWORDS	dna-binding	3	20	0.147591	MYOD1, CREB3L2, OBFC2A	12	561	8979	4.00134	0.999355	0.974596	77.8946
GOTERM_MF_FAT	GO:0003677~DNA binding	3	20	0.22531	MYOD1, CREB3L2, OBFC2A	9	1348	11963	2.95821	0.999921	0.999921	89.8967
SP_PIR_KEYWORDS	nucleus	3	20	0.585308	MYOD1, CREB3L2, OBFC2A	12	1537	8979	1.46047	1	0.999696	99.9756
Annotation Cluster 3	Enrichment Score: 0.27193657221712997
Category	Term	Count	%	PValue	Genes	List Total	Pop Hits	Pop Total	Fold Enrichment	Bonferroni	Benjamini	FDR
SP_PIR_KEYWORDS	membrane	7	46.6667	0.133998	DAB2, RND1, SLC25A24, MMD, CREB3L2, IGSF9, GNG5	12	3063	8979	1.71001	0.998664	0.998664	74.3291
UP_SEQ_FEATURE	topological domain:Cytoplasmic	3	20	0.585337	MMD, CREB3L2, IGSF9	10	1516	7317	1.44796	1	1	99.98
SP_PIR_KEYWORDS	transmembrane	4	26.6667	0.62227	SLC25A24, MMD, CREB3L2, IGSF9	12	2478	8979	1.20783	1	0.999427	99.9899
GOTERM_CC_FAT	GO:0016021~integral to membrane	4	26.6667	0.772761	SLC25A24, MMD, CREB3L2, IGSF9	10	4336	10776	0.994096	1	1	100
UP_SEQ_FEATURE	transmembrane region	3	20	0.77924	MMD, CREB3L2, IGSF9	10	2097	7317	1.04678	1	1	100
GOTERM_CC_FAT	GO:0031224~intrinsic to membrane	4	26.6667	0.794661	SLC25A24, MMD, CREB3L2, IGSF9	10	4467	10776	0.964943	1	1	100

## Sheet: E3b
Annotation Cluster 1	Enrichment Score: 2.978015844046646
Category	Term	Count	%	PValue	Genes	List Total	Pop Hits	Pop Total	Fold Enrichment	Bonferroni	Benjamini	FDR
GOTERM_BP_FAT	GO:0006695~cholesterol biosynthetic process	3	30	0.000114036	DHCR7, INSIG1, HMGCS1	9	25	12092	161.227	0.0213234	0.0213234	0.141516
GOTERM_BP_FAT	GO:0016126~sterol biosynthetic process	3	30	0.000165079	DHCR7, INSIG1, HMGCS1	9	30	12092	134.356	0.0307207	0.0154802	0.204799
GOTERM_BP_FAT	GO:0008203~cholesterol metabolic process	3	30	0.000956581	DHCR7, INSIG1, HMGCS1	9	72	12092	55.9815	0.165465	0.0585118	1.1814
GOTERM_BP_FAT	GO:0006694~steroid biosynthetic process	3	30	0.00101018	DHCR7, INSIG1, HMGCS1	9	74	12092	54.4685	0.173884	0.0466327	1.24721
GOTERM_BP_FAT	GO:0016125~sterol metabolic process	3	30	0.00112164	DHCR7, INSIG1, HMGCS1	9	78	12092	51.6752	0.191123	0.0415345	1.38394
GOTERM_BP_FAT	GO:0008202~steroid metabolic process	3	30	0.00508543	DHCR7, INSIG1, HMGCS1	9	168	12092	23.9921	0.618482	0.148367	6.13484
GOTERM_BP_FAT	GO:0008610~lipid biosynthetic process	3	30	0.0137358	DHCR7, INSIG1, HMGCS1	9	281	12092	14.344	0.926764	0.311637	15.7811
Annotation Cluster 2	Enrichment Score: 0.5959639136710255
Category	Term	Count	%	PValue	Genes	List Total	Pop Hits	Pop Total	Fold Enrichment	Bonferroni	Benjamini	FDR
GOTERM_MF_FAT	GO:0032555~purine ribonucleotide binding	3	30	0.228532	GNAZ, MKKS, GUCY1B3	8	1557	11963	2.88126	0.999981	0.999981	90.94
GOTERM_MF_FAT	GO:0032553~ribonucleotide binding	3	30	0.22876	GNAZ, MKKS, GUCY1B3	8	1558	11963	2.87941	0.999982	0.995725	90.9647
GOTERM_MF_FAT	GO:0017076~purine nucleotide binding	3	30	0.246159	GNAZ, MKKS, GUCY1B3	8	1634	11963	2.74549	0.999993	0.980861	92.6848
GOTERM_MF_FAT	GO:0000166~nucleotide binding	3	30	0.321071	GNAZ, MKKS, GUCY1B3	8	1955	11963	2.29469	1	0.982854	97.2232

## Sheet: E_inversely
Annotation Cluster 1	Enrichment Score: 4.104698492985979
Category	Term	Count	%	PValue	Genes	List Total	Pop Hits	Pop Total	Fold Enrichment	Bonferroni	Benjamini	FDR
GOTERM_CC_FAT	GO:0005654~nucleoplasm	29	10.4693	4.79674e-06	E2F1, XRCC6, E2F8, BNIP3, PKMYT1, CHEK2, POLA2, CORO2A, MCM8, POLE2, FBXO5, H2AFX, CCNA2, CDC6, TAF6, MAFB, SPTBN4, CBY1, MCM2, HES6, ECSIT, MCM3, CCND1, RFC3, POLD1, CHFR, ALKBH2, CHAF1B, DSCC1	173	695	10776	2.59911	0.00115056	0.000383667	0.00619122
GOTERM_CC_FAT	GO:0031981~nuclear lumen	32	11.5523	5.74122e-05	E2F1, XRCC6, E2F8, BNIP3, PKMYT1, CHEK2, POLA2, CORO2A, MCM8, POLE2, FBXO5, H2AFX, CCNA2, DNMT3A, SATB1, CDC6, TAF6, MAFB, SPTBN4, CBY1, MCM2, HES6, ECSIT, MCM3, CYB561, CCND1, RFC3, POLD1, CHFR, ALKBH2, CHAF1B, DSCC1	173	927	10776	2.15021	0.0136848	0.0034389	0.0740794
GOTERM_CC_FAT	GO:0043233~organelle lumen	37	13.3574	0.000180335	E2F1, XRCC6, E2F8, ECHS1, BNIP3, PKMYT1, POLA2, CHEK2, CORO2A, MCM8, POLE2, IVD, FBXO5, H2AFX, HADH, CCNA2, DNMT3A, SATB1, CDC6, TAF6, MAFB, SPTBN4, DARS2, HES6, CBY1, MCM2, ECSIT, MCM3, CYB561, CCND1, RFC3, POLD1, VEGFA, CHFR, ALKBH2, CHAF1B, DSCC1	173	1221	10776	1.88755	0.0423608	0.00861948	0.232517
GOTERM_CC_FAT	GO:0070013~intracellular organelle lumen	36	12.9964	0.000194841	E2F1, XRCC6, E2F8, ECHS1, BNIP3, PKMYT1, CHEK2, POLA2, CORO2A, MCM8, POLE2, IVD, FBXO5, H2AFX, HADH, CCNA2, DNMT3A, SATB1, CDC6, TAF6, MAFB, SPTBN4, DARS2, CBY1, MCM2, HES6, ECSIT, MCM3, CYB561, CCND1, RFC3, POLD1, CHFR, ALKBH2, CHAF1B, DSCC1	173	1178	10776	1.90357	0.0456898	0.00776411	0.2512
GOTERM_CC_FAT	GO:0031974~membrane-enclosed lumen	37	13.3574	0.000309597	E2F1, XRCC6, E2F8, ECHS1, BNIP3, PKMYT1, POLA2, CHEK2, CORO2A, MCM8, POLE2, IVD, FBXO5, H2AFX, HADH, CCNA2, DNMT3A, SATB1, CDC6, TAF6, MAFB, SPTBN4, DARS2, HES6, CBY1, MCM2, ECSIT, MCM3, CYB561, CCND1, RFC3, POLD1, VEGFA, CHFR, ALKBH2, CHAF1B, DSCC1	173	1255	10776	1.83641	0.0716207	0.00924634	0.398877
Annotation Cluster 2	Enrichment Score: 2.6536340901801827
Category	Term	Count	%	PValue	Genes	List Total	Pop Hits	Pop Total	Fold Enrichment	Bonferroni	Benjamini	FDR
GOTERM_CC_FAT	GO:0000228~nuclear chromosome	10	3.61011	0.000243525	DNMT3A, SATB1, TIMELESS, POLD1, H2AFY2, H2AFX, POLA2, MCM2, ADD3, NCAPD3	173	131	10776	4.75489	0.0567775	0.00831567	0.313874
GOTERM_CC_FAT	GO:0044454~nuclear chromosome part	9	3.2491	0.000415688	DNMT3A, SATB1, TIMELESS, POLD1, H2AFY2, H2AFX, POLA2, MCM2, NCAPD3	173	112	10776	5.00537	0.0949689	0.0110261	0.535224
GOTERM_CC_FAT	GO:0000785~chromatin	11	3.97112	0.0005124	DNMT3A, SATB1, TIMELESS, LOC680097, H2AFY2, HIST1H2AI, H2AFZ, H2AFX, ASF1B, CBX6, DSCC1	173	176	10776	3.89306	0.115743	0.0122254	0.659366
GOTERM_CC_FAT	GO:0005720~nuclear heterochromatin	4	1.44404	0.00793301	DNMT3A, SATB1, H2AFY2, H2AFX	173	26	10776	9.58293	0.852144	0.13674	9.76959
GOTERM_CC_FAT	GO:0000790~nuclear chromatin	5	1.80505	0.00999457	DNMT3A, SATB1, TIMELESS, H2AFY2, H2AFX	173	53	10776	5.87632	0.910253	0.158187	12.1601
GOTERM_CC_FAT	GO:0000792~heterochromatin	4	1.44404	0.0291121	DNMT3A, SATB1, H2AFY2, H2AFX	173	42	10776	5.93229	0.999167	0.357998	31.7056
Annotation Cluster 3	Enrichment Score: 2.581611308298876
Category	Term	Count	%	PValue	Genes	List Total	Pop Hits	Pop Total	Fold Enrichment	Bonferroni	Benjamini	FDR
GOTERM_CC_FAT	GO:0044427~chromosomal part	19	6.85921	2.08098e-06	DNMT3A, SATB1, LOC680097, MCM2, POLA2, NCAPD3, CBX6, RFC5, RFC3, TIMELESS, POLD1, H2AFY2, H2AFZ, HIST1H2AI, H2AFX, CENPT, SKA1, ASF1B, DSCC1	173	309	10776	3.83007	0.000499311	0.000499311	0.00268599
GOTERM_CC_FAT	GO:0005694~chromosome	20	7.22022	3.03342e-06	DNMT3A, SATB1, LOC680097, MCM2, POLA2, NCAPD3, CBX6, RFC5, RFC3, TIMELESS, POLD1, H2AFY2, H2AFZ, HIST1H2AI, CENPT, H2AFX, SKA1, ASF1B, ADD3, DSCC1	173	350	10776	3.55937	0.000727758	0.000363945	0.00391532
GOTERM_CC_FAT	GO:0043232~intracellular non-membrane-bounded organelle	39	14.0794	0.0459281	LITAF, ADORA2A, LOC680097, CABP1, POLA2, CBX6, KIF2C, H2AFZ, FBXO5, H2AFX, STK39, SKA1, ASF1B, LOC680166, DYNC1I1, DNMT3A, CDC6, SATB1, SPTBN4, ESPL1, MCM2, MCM3, CYB561, NCAPD3, RFC5, RFC3, CCNB2, TIMELESS, POLD1, H2AFY2, P2RX2, HIST1H2AI, CENPT, APBB3, KATNAL1, ADD3, FEZ1, DNAL4, DSCC1	173	1823	10776	1.33257	0.999987	0.431182	45.4941
GOTERM_CC_FAT	GO:0043228~non-membrane-bounded organelle	39	14.0794	0.0459281	LITAF, ADORA2A, LOC680097, CABP1, POLA2, CBX6, KIF2C, H2AFZ, FBXO5, H2AFX, STK39, SKA1, ASF1B, LOC680166, DYNC1I1, DNMT3A, CDC6, SATB1, SPTBN4, ESPL1, MCM2, MCM3, CYB561, NCAPD3, RFC5, RFC3, CCNB2, TIMELESS, POLD1, H2AFY2, P2RX2, HIST1H2AI, CENPT, APBB3, KATNAL1, ADD3, FEZ1, DNAL4, DSCC1	173	1823	10776	1.33257	0.999987	0.431182	45.4941
GOTERM_CC_FAT	GO:0044430~cytoskeletal part	16	5.77617	0.143739	DYNC1I1, CDC6, LITAF, ADORA2A, CABP1, SPTBN4, ESPL1, MCM3, KIF2C, P2RX2, FBXO5, SKA1, KATNAL1, LOC680166, DNAL4, FEZ1	173	695	10776	1.43399	1	0.711031	86.5067
GOTERM_CC_FAT	GO:0005856~cytoskeleton	20	7.22022	0.1692	DYNC1I1, CDC6, LITAF, ADORA2A, SPTBN4, CABP1, ESPL1, MCM3, KIF2C, CCNB2, P2RX2, FBXO5, STK39, SKA1, APBB3, KATNAL1, LOC680166, ADD3, DNAL4, FEZ1	173	940	10776	1.3253	1	0.761907	90.861
Annotation Cluster 4	Enrichment Score: 2.5326991721176424
Category	Term	Count	%	PValue	Genes	List Total	Pop Hits	Pop Total	Fold Enrichment	Bonferroni	Benjamini	FDR
GOTERM_CC_FAT	GO:0044427~chromosomal part	19	6.85921	2.08098e-06	DNMT3A, SATB1, LOC680097, MCM2, POLA2, NCAPD3, CBX6, RFC5, RFC3, TIMELESS, POLD1, H2AFY2, H2AFZ, HIST1H2AI, H2AFX, CENPT, SKA1, ASF1B, DSCC1	173	309	10776	3.83007	0.000499311	0.000499311	0.00268599
GOTERM_CC_FAT	GO:0005694~chromosome	20	7.22022	3.03342e-06	DNMT3A, SATB1, LOC680097, MCM2, POLA2, NCAPD3, CBX6, RFC5, RFC3, TIMELESS, POLD1, H2AFY2, H2AFZ, HIST1H2AI, CENPT, H2AFX, SKA1, ASF1B, ADD3, DSCC1	173	350	10776	3.55937	0.000727758	0.000363945	0.00391532
GOTERM_BP_FAT	GO:0051276~chromosome organization	16	5.77617	0.000136143	DNMT3A, SATB1, MSH2, LOC680097, BNIP3, ESPL1, MCM2, NCAPD3, CBX6, SMARCD2, H2AFY2, HOPX, H2AFZ, HIST1H2AI, ASF1B, DSCC1	179	337	12092	3.20727	0.192457	0.101366	0.227211
GOTERM_CC_FAT	GO:0000785~chromatin	11	3.97112	0.0005124	DNMT3A, SATB1, TIMELESS, LOC680097, H2AFY2, HIST1H2AI, H2AFZ, H2AFX, ASF1B, CBX6, DSCC1	173	176	10776	3.89306	0.115743	0.0122254	0.659366
GOTERM_BP_FAT	GO:0006325~chromatin organization	12	4.33213	0.00122045	DNMT3A, SATB1, SMARCD2, LOC680097, H2AFY2, HIST1H2AI, H2AFZ, HOPX, BNIP3, MCM2, ASF1B, CBX6	179	251	12092	3.22963	0.852993	0.318497	2.01958
GOTERM_BP_FAT	GO:0006334~nucleosome assembly	6	2.16606	0.00247026	LOC680097, H2AFY2, HIST1H2AI, H2AFZ, MCM2, ASF1B	179	64	12092	6.3331	0.979413	0.321798	4.04796
GOTERM_BP_FAT	GO:0006323~DNA packaging	7	2.52708	0.00247498	LOC680097, H2AFY2, HIST1H2AI, H2AFZ, MCM2, ASF1B, NCAPD3	179	93	12092	5.08464	0.979566	0.297904	4.05555
GOTERM_BP_FAT	GO:0031497~chromatin assembly	6	2.16606	0.00302033	LOC680097, H2AFY2, HIST1H2AI, H2AFZ, MCM2, ASF1B	179	67	12092	6.04953	0.99134	0.32683	4.92813
GOTERM_BP_FAT	GO:0006333~chromatin assembly or disassembly	7	2.52708	0.00321821	LOC680097, H2AFY2, HIST1H2AI, H2AFZ, MCM2, ASF1B, CBX6	179	98	12092	4.82522	0.993659	0.322461	5.2429
GOTERM_BP_FAT	GO:0034728~nucleosome organization	6	2.16606	0.00343296	LOC680097, H2AFY2, HIST1H2AI, H2AFZ, MCM2, ASF1B	179	69	12092	5.87418	0.995479	0.319988	5.5834
GOTERM_BP_FAT	GO:0065004~protein-DNA complex assembly	6	2.16606	0.00388466	LOC680097, H2AFY2, HIST1H2AI, H2AFZ, MCM2, ASF1B	179	71	12092	5.70871	0.997781	0.334613	6.29582
GOTERM_CC_FAT	GO:0032993~protein-DNA complex	6	2.16606	0.00452941	LOC680097, POLD1, H2AFY2, HIST1H2AI, H2AFZ, POLA2	173	68	10776	5.49609	0.663625	0.0867942	5.69125
GOTERM_CC_FAT	GO:0000786~nucleosome	4	1.44404	0.0409474	LOC680097, H2AFY2, HIST1H2AI, H2AFZ	173	48	10776	5.19075	0.999956	0.410286	41.705
GOTERM_BP_FAT	GO:0034622~cellular macromolecular complex assembly	7	2.52708	0.138927	LOC680097, H2AFY2, HIST1H2AI, H2AFZ, FBXO5, MCM2, ASF1B	179	237	12092	1.99524	1	0.95814	91.783
GOTERM_BP_FAT	GO:0065003~macromolecular complex assembly	12	4.33213	0.178775	TAF6, IVD, SCUBE1, LOC680097, C1QTNF2, H2AFY2, P2RX2, HIST1H2AI, H2AFZ, FBXO5, MCM2, ASF1B	179	544	12092	1.49014	1	0.971399	96.2768
GOTERM_BP_FAT	GO:0034621~cellular macromolecular complex subunit organization	7	2.52708	0.195806	LOC680097, H2AFY2, HIST1H2AI, H2AFZ, FBXO5, MCM2, ASF1B	179	265	12092	1.78442	1	0.975736	97.3766
GOTERM_BP_FAT	GO:0043933~macromolecular complex subunit organization	12	4.33213	0.228875	TAF6, IVD, SCUBE1, LOC680097, C1QTNF2, H2AFY2, P2RX2, HIST1H2AI, H2AFZ, FBXO5, MCM2, ASF1B	179	576	12092	1.40736	1	0.980229	98.6993
Annotation Cluster 5	Enrichment Score: 1.9558293350667975
Category	Term	Count	%	PValue	Genes	List Total	Pop Hits	Pop Total	Fold Enrichment	Bonferroni	Benjamini	FDR
GOTERM_BP_FAT	GO:0006974~response to DNA damage stimulus	11	3.97112	0.00487001	RFC3, CCND1, POLE2, TIMELESS, MSH2, POLD1, XRCC6, H2AFX, RBM38, CHEK2, TTC5	179	258	12092	2.88017	0.999531	0.38062	7.83245
GOTERM_BP_FAT	GO:0033554~cellular response to stress	15	5.41516	0.00510581	MSH2, XRCC6, HRK, CSPG5, CHEK2, TTC5, NREP, RFC3, CCND1, TIMELESS, POLE2, ULK1, POLD1, RBM38, H2AFX	179	436	12092	2.32407	0.999677	0.376711	8.19665
GOTERM_BP_FAT	GO:0006281~DNA repair	7	2.52708	0.0545655	RFC3, POLE2, MSH2, POLD1, XRCC6, H2AFX, TTC5	179	184	12092	2.56995	1	0.907534	60.8371
Annotation Cluster 6	Enrichment Score: 1.9060432935818763
Category	Term	Count	%	PValue	Genes	List Total	Pop Hits	Pop Total	Fold Enrichment	Bonferroni	Benjamini	FDR
GOTERM_BP_FAT	GO:0007049~cell cycle	17	6.13718	0.0012488	E2F1, MSH2, ESPL1, NCAPD3, KIF2C, CCND1, CCNB2, TIMELESS, POLD1, PSMC3IP, PHGDH, FBXO5, SKA1, CHFR, CCNA2, SMPD3, DSCC1	179	460	12092	2.49653	0.8594	0.278897	2.06603
GOTERM_BP_FAT	GO:0022403~cell cycle phase	11	3.97112	0.00235718	E2F1, KIF2C, CCND1, TIMELESS, POLD1, PSMC3IP, FBXO5, ESPL1, SKA1, NCAPD3, DSCC1	179	233	12092	3.1892	0.975403	0.337465	3.86607
GOTERM_BP_FAT	GO:0000278~mitotic cell cycle	10	3.61011	0.00608571	E2F1, CCND1, TIMELESS, POLD1, FBXO5, ESPL1, SKA1, CHFR, NCAPD3, DSCC1	179	225	12092	3.00236	0.999931	0.396137	9.69567
GOTERM_BP_FAT	GO:0022402~cell cycle process	13	4.69314	0.00642414	E2F1, MSH2, ESPL1, NCAPD3, KIF2C, CCND1, TIMELESS, POLD1, PSMC3IP, PHGDH, FBXO5, SKA1, DSCC1	179	356	12092	2.46683	0.99996	0.39705	10.208
GOTERM_BP_FAT	GO:0000279~M phase	8	2.88809	0.0144078	KIF2C, TIMELESS, PSMC3IP, FBXO5, ESPL1, SKA1, NCAPD3, DSCC1	179	174	12092	3.10589	1	0.613013	21.5306
GOTERM_BP_FAT	GO:0000280~nuclear division	6	2.16606	0.0166405	TIMELESS, FBXO5, ESPL1, SKA1, NCAPD3, DSCC1	179	101	12092	4.01305	1	0.636976	24.4483
GOTERM_BP_FAT	GO:0007067~mitosis	6	2.16606	0.0166405	TIMELESS, FBXO5, ESPL1, SKA1, NCAPD3, DSCC1	179	101	12092	4.01305	1	0.636976	24.4483
GOTERM_BP_FAT	GO:0000087~M phase of mitotic cell cycle	6	2.16606	0.0193647	TIMELESS, FBXO5, ESPL1, SKA1, NCAPD3, DSCC1	179	105	12092	3.86018	1	0.679241	27.87
GOTERM_BP_FAT	GO:0048285~organelle fission	6	2.16606	0.0208305	TIMELESS, FBXO5, ESPL1, SKA1, NCAPD3, DSCC1	179	107	12092	3.78802	1	0.692823	29.6502
GOTERM_BP_FAT	GO:0000070~mitotic sister chromatid segregation	3	1.08303	0.0410478	ESPL1, NCAPD3, DSCC1	179	22	12092	9.21178	1	0.85564	50.3544
GOTERM_BP_FAT	GO:0000819~sister chromatid segregation	3	1.08303	0.0410478	ESPL1, NCAPD3, DSCC1	179	22	12092	9.21178	1	0.85564	50.3544
GOTERM_BP_FAT	GO:0007059~chromosome segregation	4	1.44404	0.0429782	ESPL1, SKA1, NCAPD3, DSCC1	179	53	12092	5.09835	1	0.860618	51.9978
Annotation Cluster 7	Enrichment Score: 1.673296700983571
Category	Term	Count	%	PValue	Genes	List Total	Pop Hits	Pop Total	Fold Enrichment	Bonferroni	Benjamini	FDR
GOTERM_BP_FAT	GO:0000077~DNA damage checkpoint	5	1.80505	0.00104699	CCND1, MSH2, H2AFX, RBM38, CHEK2	179	31	12092	10.8957	0.806916	0.337117	1.73489
GOTERM_BP_FAT	GO:0000075~cell cycle checkpoint	6	2.16606	0.0012534	CCND1, MSH2, H2AFX, RBM38, CHEK2, CHFR	179	55	12092	7.36943	0.860414	0.245195	2.07357
GOTERM_BP_FAT	GO:0031570~DNA integrity checkpoint	5	1.80505	0.00133079	CCND1, MSH2, H2AFX, RBM38, CHEK2	179	33	12092	10.2353	0.876403	0.229982	2.20027
GOTERM_BP_FAT	GO:0006974~response to DNA damage stimulus	11	3.97112	0.00487001	RFC3, CCND1, POLE2, TIMELESS, MSH2, POLD1, XRCC6, H2AFX, RBM38, CHEK2, TTC5	179	258	12092	2.88017	0.999531	0.38062	7.83245
GOTERM_BP_FAT	GO:0042770~DNA damage response, signal transduction	5	1.80505	0.00977794	CCND1, MSH2, H2AFX, RBM38, CHEK2	179	57	12092	5.92571	1	0.504022	15.1397
GOTERM_BP_FAT	GO:0051726~regulation of cell cycle	10	3.61011	0.0108871	E2F1, CCND1, TAF6, TIMELESS, MSH2, FBXO5, H2AFX, RBM38, CHEK2, CHFR	179	247	12092	2.73494	1	0.526328	16.714
GOTERM_BP_FAT	GO:0007093~mitotic cell cycle checkpoint	3	1.08303	0.0555976	CCND1, RBM38, CHFR	179	26	12092	7.79459	1	0.90002	61.5453
GOTERM_BP_FAT	GO:0010212~response to ionizing radiation	4	1.44404	0.0813108	CCND1, MSH2, XRCC6, CHEK2	179	69	12092	3.91612	1	0.92652	75.753
GOTERM_BP_FAT	GO:0007346~regulation of mitotic cell cycle	4	1.44404	0.193775	CCND1, FBXO5, RBM38, CHFR	179	103	12092	2.62342	1	0.975672	97.2637
GOTERM_BP_FAT	GO:0009314~response to radiation	4	1.44404	0.528263	CCND1, MSH2, XRCC6, CHEK2	179	191	12092	1.41472	1	0.996556	99.9996
GOTERM_BP_FAT	GO:0009628~response to abiotic stimulus	4	1.44404	0.936598	CCND1, MSH2, XRCC6, CHEK2	179	399	12092	0.677224	1	0.999999	100
Annotation Cluster 8	Enrichment Score: 1.4339757027439723
Category	Term	Count	%	PValue	Genes	List Total	Pop Hits	Pop Total	Fold Enrichment	Bonferroni	Benjamini	FDR
GOTERM_MF_FAT	GO:0046983~protein dimerization activity	15	5.41516	0.0219439	MSH2, PANX2, ADORA2A, PGF, SCUBE1, HEXB, E2F8, BNIP3, POLA2, TIMELESS, PRKRA, VEGFA, PSMC3IP, PYCARD, GUCY1B3	175	528	11963	1.94205	0.9999	0.95355	26.7389
GOTERM_MF_FAT	GO:0042802~identical protein binding	16	5.77617	0.0244756	MSH2, PGF, CLDN3, SCUBE1, PASK, E2F8, HEXB, BNIP3, CBY1, EMILIN1, TIMELESS, PTP4A3, PRKRA, VEGFA, PYCARD, APIP	175	588	11963	1.86014	0.999966	0.923536	29.3537
GOTERM_MF_FAT	GO:0042803~protein homodimerization activity	9	3.2491	0.0929023	TIMELESS, MSH2, PGF, HEXB, PRKRA, E2F8, VEGFA, PYCARD, BNIP3	175	318	11963	1.93472	1	0.993642	74.5204
Annotation Cluster 9	Enrichment Score: 1.2284209078247146
Category	Term	Count	%	PValue	Genes	List Total	Pop Hits	Pop Total	Fold Enrichment	Bonferroni	Benjamini	FDR
GOTERM_BP_FAT	GO:0006297~nucleotide-excision repair, DNA gap filling	3	1.08303	0.0225826	RFC3, POLE2, POLD1	179	16	12092	12.6662	1	0.709627	31.724
GOTERM_BP_FAT	GO:0006281~DNA repair	7	2.52708	0.0545655	RFC3, POLE2, MSH2, POLD1, XRCC6, H2AFX, TTC5	179	184	12092	2.56995	1	0.907534	60.8371
GOTERM_BP_FAT	GO:0006289~nucleotide-excision repair	3	1.08303	0.167512	RFC3, POLE2, POLD1	179	50	12092	4.05318	1	0.968819	95.3253
Annotation Cluster 10	Enrichment Score: 1.1502274214535908
Category	Term	Count	%	PValue	Genes	List Total	Pop Hits	Pop Total	Fold Enrichment	Bonferroni	Benjamini	FDR
GOTERM_BP_FAT	GO:0022403~cell cycle phase	11	3.97112	0.00235718	E2F1, KIF2C, CCND1, TIMELESS, POLD1, PSMC3IP, FBXO5, ESPL1, SKA1, NCAPD3, DSCC1	179	233	12092	3.1892	0.975403	0.337465	3.86607
GOTERM_BP_FAT	GO:0000279~M phase	8	2.88809	0.0144078	KIF2C, TIMELESS, PSMC3IP, FBXO5, ESPL1, SKA1, NCAPD3, DSCC1	179	174	12092	3.10589	1	0.613013	21.5306
GOTERM_BP_FAT	GO:0051327~M phase of meiotic cell cycle	4	1.44404	0.0656027	KIF2C, PSMC3IP, FBXO5, ESPL1	179	63	12092	4.28908	1	0.90132	67.8138
GOTERM_BP_FAT	GO:0007126~meiosis	4	1.44404	0.0656027	KIF2C, PSMC3IP, FBXO5, ESPL1	179	63	12092	4.28908	1	0.90132	67.8138
GOTERM_BP_FAT	GO:0051321~meiotic cell cycle	4	1.44404	0.0706692	KIF2C, PSMC3IP, FBXO5, ESPL1	179	65	12092	4.15711	1	0.904468	70.6086
GOTERM_BP_FAT	GO:0007017~microtubule-based process	6	2.16606	0.160696	DYNC1I1, KIF2C, FBXO5, ESPL1, KIF26B, DNAL4	179	195	12092	2.07856	1	0.96787	94.6431
GOTERM_BP_FAT	GO:0000226~microtubule cytoskeleton organization	3	1.08303	0.444611	KIF2C, FBXO5, ESPL1	179	102	12092	1.98686	1	0.99391	99.9946
GOTERM_BP_FAT	GO:0007010~cytoskeleton organization	4	1.44404	0.851393	KIF2C, FBXO5, ESPL1, THY1	179	318	12092	0.849724	1	0.999955	100
Annotation Cluster 11	Enrichment Score: 1.0641362248663577
Category	Term	Count	%	PValue	Genes	List Total	Pop Hits	Pop Total	Fold Enrichment	Bonferroni	Benjamini	FDR
GOTERM_BP_FAT	GO:0006281~DNA repair	7	2.52708	0.0545655	RFC3, POLE2, MSH2, POLD1, XRCC6, H2AFX, TTC5	179	184	12092	2.56995	1	0.907534	60.8371
GOTERM_BP_FAT	GO:0006310~DNA recombination	4	1.44404	0.0681143	MSH2, XRCC6, PSMC3IP, H2AFX	179	64	12092	4.22207	1	0.900482	69.2291
GOTERM_BP_FAT	GO:0006302~double-strand break repair	3	1.08303	0.172757	MSH2, XRCC6, H2AFX	179	51	12092	3.97371	1	0.968643	95.7937
Annotation Cluster 12	Enrichment Score: 1.0250168431400486
Category	Term	Count	%	PValue	Genes	List Total	Pop Hits	Pop Total	Fold Enrichment	Bonferroni	Benjamini	FDR
GOTERM_BP_FAT	GO:0048666~neuron development	13	4.69314	0.00526735	NRTN, IRX5, EFNB3, ADORA2A, SPTBN4, CSPG5, THY1, NREP, ULK1, VEGFA, PHGDH, SPR, FEZ1	179	347	12092	2.53081	0.999749	0.369123	8.44536
GOTERM_BP_FAT	GO:0031102~neuron projection regeneration	3	1.08303	0.0376736	NREP, ULK1, CSPG5	179	21	12092	9.65044	1	0.848031	47.3538
GOTERM_BP_FAT	GO:0030182~neuron differentiation	13	4.69314	0.0376953	NRTN, IRX5, EFNB3, ADORA2A, SPTBN4, CSPG5, THY1, NREP, ULK1, VEGFA, PHGDH, SPR, FEZ1	179	457	12092	1.92164	1	0.839275	47.3737
GOTERM_BP_FAT	GO:0031175~neuron projection development	9	3.2491	0.049315	NREP, NRTN, EFNB3, ULK1, ADORA2A, SPTBN4, PHGDH, CSPG5, FEZ1	179	273	12092	2.22702	1	0.889807	57.0406
GOTERM_BP_FAT	GO:0000904~cell morphogenesis involved in differentiation	8	2.88809	0.0669393	NREP, EFNB3, ULK1, SPTBN4, NOTCH4, SPR, CSPG5, FEZ1	179	242	12092	2.23316	1	0.901176	68.5744
GOTERM_BP_FAT	GO:0048667~cell morphogenesis involved in neuron differentiation	7	2.52708	0.0854544	NREP, EFNB3, ULK1, SPTBN4, SPR, CSPG5, FEZ1	179	207	12092	2.2844	1	0.932594	77.5168
GOTERM_BP_FAT	GO:0048812~neuron projection morphogenesis	7	2.52708	0.0980423	NREP, EFNB3, ULK1, ADORA2A, SPTBN4, CSPG5, FEZ1	179	215	12092	2.1994	1	0.944587	82.1641
GOTERM_BP_FAT	GO:0000902~cell morphogenesis	9	3.2491	0.129327	NREP, EFNB3, ULK1, ADORA2A, SPTBN4, NOTCH4, SPR, CSPG5, FEZ1	179	340	12092	1.78817	1	0.959134	90.1109
GOTERM_BP_FAT	GO:0048858~cell projection morphogenesis	7	2.52708	0.139261	NREP, EFNB3, ULK1, ADORA2A, SPTBN4, CSPG5, FEZ1	179	238	12092	1.98686	1	0.956685	91.8362
GOTERM_BP_FAT	GO:0007409~axonogenesis	6	2.16606	0.139926	NREP, EFNB3, ULK1, SPTBN4, CSPG5, FEZ1	179	186	12092	2.17913	1	0.955573	91.9409
GOTERM_BP_FAT	GO:0032990~cell part morphogenesis	7	2.52708	0.158206	NREP, EFNB3, ULK1, ADORA2A, SPTBN4, CSPG5, FEZ1	179	248	12092	1.90674	1	0.967373	94.3713
GOTERM_BP_FAT	GO:0030030~cell projection organization	9	3.2491	0.163661	NREP, NRTN, EFNB3, ULK1, ADORA2A, SPTBN4, PHGDH, CSPG5, FEZ1	179	361	12092	1.68415	1	0.968699	94.9506
GOTERM_BP_FAT	GO:0032989~cellular component morphogenesis	9	3.2491	0.190535	NREP, EFNB3, ULK1, ADORA2A, SPTBN4, NOTCH4, SPR, CSPG5, FEZ1	179	376	12092	1.61696	1	0.976976	97.0741
GOTERM_BP_FAT	GO:0040008~regulation of growth	7	2.52708	0.27573	ULK1, SOCS1, SPTBN4, HOPX, HTRA4, SPR, CSPG5	179	298	12092	1.58682	1	0.985822	99.5436
GOTERM_BP_FAT	GO:0007626~locomotory behavior	4	1.44404	0.594262	EFNB3, ADORA2A, HEXB, SPTBN4	179	208	12092	1.2991	1	0.998101	100
Annotation Cluster 13	Enrichment Score: 0.962195461247427
Category	Term	Count	%	PValue	Genes	List Total	Pop Hits	Pop Total	Fold Enrichment	Bonferroni	Benjamini	FDR
GOTERM_CC_FAT	GO:0005773~vacuole	7	2.52708	0.0964594	TSPAN1, STX7, MT1A, LITAF, ULK1, HEXB, NAGA	173	197	10776	2.21332	1	0.622343	72.9981
GOTERM_CC_FAT	GO:0005764~lysosome	6	2.16606	0.11602	TSPAN1, STX7, MT1A, LITAF, HEXB, NAGA	173	162	10776	2.307	1	0.652517	79.6435
GOTERM_CC_FAT	GO:0000323~lytic vacuole	6	2.16606	0.11602	TSPAN1, STX7, MT1A, LITAF, HEXB, NAGA	173	162	10776	2.307	1	0.652517	79.6435
Annotation Cluster 14	Enrichment Score: 0.9235486311622072
Category	Term	Count	%	PValue	Genes	List Total	Pop Hits	Pop Total	Fold Enrichment	Bonferroni	Benjamini	FDR
GOTERM_CC_FAT	GO:0015630~microtubule cytoskeleton	12	4.33213	0.0366631	DYNC1I1, KIF2C, CDC6, CCNB2, LITAF, FBXO5, ESPL1, SKA1, MCM3, KATNAL1, FEZ1, DNAL4	173	373	10776	2.00394	0.999872	0.392272	38.2528
GOTERM_CC_FAT	GO:0005813~centrosome	5	1.80505	0.188443	LITAF, ESPL1, MCM3, FEZ1, DNAL4	173	141	10776	2.20883	1	0.761116	93.2464
GOTERM_CC_FAT	GO:0005815~microtubule organizing center	5	1.80505	0.245439	LITAF, ESPL1, MCM3, FEZ1, DNAL4	173	159	10776	1.95877	1	0.799964	97.3616
Annotation Cluster 15	Enrichment Score: 0.8698973609515661
Category	Term	Count	%	PValue	Genes	List Total	Pop Hits	Pop Total	Fold Enrichment	Bonferroni	Benjamini	FDR
GOTERM_BP_FAT	GO:0009101~glycoprotein biosynthetic process	5	1.80505	0.0565317	MGAT1, ST6GALNAC3, ST3GAL2, POMT1, HS2ST1	179	98	12092	3.44659	1	0.89813	62.1759
GOTERM_BP_FAT	GO:0006486~protein amino acid glycosylation	4	1.44404	0.0955183	MGAT1, ST6GALNAC3, ST3GAL2, POMT1	179	74	12092	3.65152	1	0.943061	81.3117
GOTERM_BP_FAT	GO:0043413~biopolymer glycosylation	4	1.44404	0.0955183	MGAT1, ST6GALNAC3, ST3GAL2, POMT1	179	74	12092	3.65152	1	0.943061	81.3117
GOTERM_BP_FAT	GO:0070085~glycosylation	4	1.44404	0.0955183	MGAT1, ST6GALNAC3, ST3GAL2, POMT1	179	74	12092	3.65152	1	0.943061	81.3117
GOTERM_BP_FAT	GO:0009100~glycoprotein metabolic process	5	1.80505	0.130344	MGAT1, ST6GALNAC3, ST3GAL2, POMT1, HS2ST1	179	132	12092	2.55883	1	0.958319	90.3021
GOTERM_CC_FAT	GO:0000139~Golgi membrane	5	1.80505	0.221495	MGAT1, ST6GALNAC3, ST3GAL2, ADORA2A, CSPG5	173	151	10776	2.06255	1	0.777377	96.0513
GOTERM_CC_FAT	GO:0012505~endomembrane system	11	3.97112	0.572417	MGAT1, ST6GALNAC3, ST3GAL2, NRM, ULK1, ADORA2A, DHCR7, POMT1, BNIP3, CYB5A, CSPG5	173	639	10776	1.07227	1	0.962701	99.9983
Annotation Cluster 16	Enrichment Score: 0.7910157493260973
Category	Term	Count	%	PValue	Genes	List Total	Pop Hits	Pop Total	Fold Enrichment	Bonferroni	Benjamini	FDR
GOTERM_MF_FAT	GO:0003777~microtubule motor activity	4	1.44404	0.0764143	DYNC1I1, KIF2C, KIF26B, DNAL4	175	68	11963	4.02118	1	0.995906	67.1984
GOTERM_MF_FAT	GO:0003774~motor activity	5	1.80505	0.141788	DYNC1I1, KIF2C, LOC680166, KIF26B, DNAL4	175	138	11963	2.47681	1	0.989246	88.283
GOTERM_BP_FAT	GO:0007017~microtubule-based process	6	2.16606	0.160696	DYNC1I1, KIF2C, FBXO5, ESPL1, KIF26B, DNAL4	179	195	12092	2.07856	1	0.96787	94.6431
GOTERM_BP_FAT	GO:0007018~microtubule-based movement	3	1.08303	0.393657	DYNC1I1, KIF2C, KIF26B	179	92	12092	2.20282	1	0.991684	99.9766
Annotation Cluster 17	Enrichment Score: 0.7872581158854628
Category	Term	Count	%	PValue	Genes	List Total	Pop Hits	Pop Total	Fold Enrichment	Bonferroni	Benjamini	FDR
GOTERM_BP_FAT	GO:0043065~positive regulation of apoptosis	10	3.61011	0.0552472	ADORA2A, PRKRA, MAP3K10, HRK, PYCARD, BNIP3, NGFRAP1, CHEK2, PPP2R2B, CRADD	179	330	12092	2.04706	1	0.904445	61.3063
GOTERM_BP_FAT	GO:0043068~positive regulation of programmed cell death	10	3.61011	0.0569668	ADORA2A, PRKRA, MAP3K10, HRK, PYCARD, BNIP3, NGFRAP1, CHEK2, PPP2R2B, CRADD	179	332	12092	2.03473	1	0.894179	62.4663
GOTERM_BP_FAT	GO:0010942~positive regulation of cell death	10	3.61011	0.0596108	ADORA2A, PRKRA, MAP3K10, HRK, PYCARD, BNIP3, NGFRAP1, CHEK2, PPP2R2B, CRADD	179	335	12092	2.01651	1	0.893973	64.1862
GOTERM_BP_FAT	GO:0006917~induction of apoptosis	7	2.52708	0.0642005	ADORA2A, PRKRA, PYCARD, BNIP3, NGFRAP1, CHEK2, CRADD	179	192	12092	2.46287	1	0.901235	66.9972
GOTERM_BP_FAT	GO:0012502~induction of programmed cell death	7	2.52708	0.0642005	ADORA2A, PRKRA, PYCARD, BNIP3, NGFRAP1, CHEK2, CRADD	179	192	12092	2.46287	1	0.901235	66.9972
GOTERM_BP_FAT	GO:0042981~regulation of apoptosis	15	5.41516	0.125062	MSH2, ADORA2A, HRK, BNIP3, CHEK2, CRADD, THY1, AMIGO2, PRKRA, VEGFA, MAP3K10, PYCARD, NGFRAP1, APIP, PPP2R2B	179	677	12092	1.49674	1	0.958336	89.2698
GOTERM_BP_FAT	GO:0043067~regulation of programmed cell death	15	5.41516	0.134754	MSH2, ADORA2A, HRK, BNIP3, CHEK2, CRADD, THY1, AMIGO2, PRKRA, VEGFA, MAP3K10, PYCARD, NGFRAP1, APIP, PPP2R2B	179	686	12092	1.47711	1	0.959263	91.0918
GOTERM_BP_FAT	GO:0010941~regulation of cell death	15	5.41516	0.138077	MSH2, ADORA2A, HRK, BNIP3, CHEK2, CRADD, THY1, AMIGO2, PRKRA, VEGFA, MAP3K10, PYCARD, NGFRAP1, APIP, PPP2R2B	179	689	12092	1.47068	1	0.959061	91.6464
GOTERM_BP_FAT	GO:0016265~death	10	3.61011	0.167124	E2F1, LITAF, MSH2, MAP3K10, HRK, PYCARD, BNIP3, NGFRAP1, SPR, CRADD	179	420	12092	1.60841	1	0.969842	95.2887
GOTERM_BP_FAT	GO:0008219~cell death	9	3.2491	0.263775	E2F1, LITAF, MSH2, MAP3K10, HRK, PYCARD, BNIP3, NGFRAP1, CRADD	179	413	12092	1.4721	1	0.98471	99.4
GOTERM_BP_FAT	GO:0006915~apoptosis	8	2.88809	0.298845	E2F1, LITAF, MSH2, HRK, PYCARD, BNIP3, NGFRAP1, CRADD	179	368	12092	1.46855	1	0.988428	99.7345
GOTERM_BP_FAT	GO:0012501~programmed cell death	8	2.88809	0.317682	E2F1, LITAF, MSH2, HRK, PYCARD, BNIP3, NGFRAP1, CRADD	179	376	12092	1.4373	1	0.989396	99.8316
GOTERM_BP_FAT	GO:0043066~negative regulation of apoptosis	7	2.52708	0.366412	AMIGO2, MSH2, ADORA2A, VEGFA, BNIP3, APIP, THY1	179	333	12092	1.42003	1	0.991575	99.9512
GOTERM_BP_FAT	GO:0043069~negative regulation of programmed cell death	7	2.52708	0.379599	AMIGO2, MSH2, ADORA2A, VEGFA, BNIP3, APIP, THY1	179	338	12092	1.39903	1	0.991552	99.9656
GOTERM_BP_FAT	GO:0060548~negative regulation of cell death	7	2.52708	0.382238	AMIGO2, MSH2, ADORA2A, VEGFA, BNIP3, APIP, THY1	179	339	12092	1.3949	1	0.991654	99.968
GOTERM_BP_FAT	GO:0006916~anti-apoptosis	3	1.08303	0.63301	AMIGO2, VEGFA, BNIP3	179	145	12092	1.39765	1	0.998581	100
Annotation Cluster 18	Enrichment Score: 0.7480357497702304
Category	Term	Count	%	PValue	Genes	List Total	Pop Hits	Pop Total	Fold Enrichment	Bonferroni	Benjamini	FDR
GOTERM_BP_FAT	GO:0006635~fatty acid beta-oxidation	3	1.08303	0.0594794	FABP3, ECHS1, PEX7	179	27	12092	7.5059	1	0.898962	64.1025
GOTERM_BP_FAT	GO:0044242~cellular lipid catabolic process	4	1.44404	0.0897188	HEXB, FABP3, ECHS1, PEX7	179	72	12092	3.75295	1	0.938245	79.2056
GOTERM_BP_FAT	GO:0009062~fatty acid catabolic process	3	1.08303	0.0980877	FABP3, ECHS1, PEX7	179	36	12092	5.62942	1	0.941783	82.1791
GOTERM_BP_FAT	GO:0034440~lipid oxidation	3	1.08303	0.121853	FABP3, ECHS1, PEX7	179	41	12092	4.94291	1	0.95873	88.5929
GOTERM_BP_FAT	GO:0019395~fatty acid oxidation	3	1.08303	0.121853	FABP3, ECHS1, PEX7	179	41	12092	4.94291	1	0.95873	88.5929
GOTERM_BP_FAT	GO:0030258~lipid modification	3	1.08303	0.253647	FABP3, ECHS1, PEX7	179	66	12092	3.07059	1	0.984634	99.2462
GOTERM_BP_FAT	GO:0006631~fatty acid metabolic process	5	1.80505	0.302149	PRKAR2B, FABP3, ECHS1, HADH, PEX7	179	188	12092	1.79662	1	0.988696	99.7547
GOTERM_BP_FAT	GO:0016042~lipid catabolic process	4	1.44404	0.315765	HEXB, FABP3, ECHS1, PEX7	179	134	12092	2.01651	1	0.989772	99.8235
GOTERM_BP_FAT	GO:0046395~carboxylic acid catabolic process	3	1.08303	0.419415	FABP3, ECHS1, PEX7	179	97	12092	2.08927	1	0.993008	99.9887
GOTERM_BP_FAT	GO:0016054~organic acid catabolic process	3	1.08303	0.419415	FABP3, ECHS1, PEX7	179	97	12092	2.08927	1	0.993008	99.9887
Annotation Cluster 19	Enrichment Score: 0.7398979263596197
Category	Term	Count	%	PValue	Genes	List Total	Pop Hits	Pop Total	Fold Enrichment	Bonferroni	Benjamini	FDR
GOTERM_MF_FAT	GO:0008094~DNA-dependent ATPase activity	3	1.08303	0.0916259	RFC5, MCM7, XRCC6	175	35	11963	5.85943	1	0.996645	74.013
GOTERM_MF_FAT	GO:0016887~ATPase activity	7	2.52708	0.198198	RFC5, RFC3, MCM7, MSH2, XRCC6, ATP10D, KATNAL1	175	269	11963	1.77888	1	0.987289	95.484
GOTERM_MF_FAT	GO:0042623~ATPase activity, coupled	5	1.80505	0.332039	RFC5, MCM7, XRCC6, ATP10D, KATNAL1	175	200	11963	1.709	1	0.993747	99.6512
Annotation Cluster 20	Enrichment Score: 0.7388691354951871
Category	Term	Count	%	PValue	Genes	List Total	Pop Hits	Pop Total	Fold Enrichment	Bonferroni	Benjamini	FDR
GOTERM_BP_FAT	GO:0045444~fat cell differentiation	4	1.44404	0.0631349	CCND1, SOCS1, BNIP3, CBY1	179	62	12092	4.35826	1	0.902414	66.3637
GOTERM_BP_FAT	GO:0009968~negative regulation of signal transduction	6	2.16606	0.172688	CCND1, SOCS1, ADRBK1, RGS9, CBY1, THY1	179	200	12092	2.02659	1	0.969849	95.7879
GOTERM_BP_FAT	GO:0010648~negative regulation of cell communication	6	2.16606	0.251176	CCND1, SOCS1, ADRBK1, RGS9, CBY1, THY1	179	230	12092	1.76225	1	0.98449	99.2034
GOTERM_MF_FAT	GO:0032403~protein complex binding	5	1.80505	0.404587	CCND1, MSH2, RGS9, CBX6, THY1	175	222	11963	1.53964	1	0.994743	99.9304
Annotation Cluster 21	Enrichment Score: 0.7182672686042517
Category	Term	Count	%	PValue	Genes	List Total	Pop Hits	Pop Total	Fold Enrichment	Bonferroni	Benjamini	FDR
GOTERM_BP_FAT	GO:0048754~branching morphogenesis of a tube	5	1.80505	0.0352735	TIMELESS, PGF, VEGFA, NOTCH4, PLXND1	179	84	12092	4.02102	1	0.837763	45.1166
GOTERM_BP_FAT	GO:0001569~patterning of blood vessels	3	1.08303	0.0410478	VEGFA, NOTCH4, PLXND1	179	22	12092	9.21178	1	0.85564	50.3544
GOTERM_BP_FAT	GO:0001763~morphogenesis of a branching structure	5	1.80505	0.0897391	TIMELESS, PGF, VEGFA, NOTCH4, PLXND1	179	115	12092	2.93709	1	0.935019	79.2134
GOTERM_BP_FAT	GO:0001525~angiogenesis	5	1.80505	0.10799	PGF, VEGFA, NOTCH4, PLXND1, THY1	179	123	12092	2.74606	1	0.949727	85.1809
GOTERM_BP_FAT	GO:0001568~blood vessel development	7	2.52708	0.124181	PGF, DHCR7, FOXM1, VEGFA, NOTCH4, PLXND1, THY1	179	230	12092	2.05596	1	0.959348	89.0878
GOTERM_BP_FAT	GO:0001944~vasculature development	7	2.52708	0.138927	PGF, DHCR7, FOXM1, VEGFA, NOTCH4, PLXND1, THY1	179	237	12092	1.99524	1	0.95814	91.783
GOTERM_BP_FAT	GO:0048514~blood vessel morphogenesis	6	2.16606	0.139926	PGF, FOXM1, VEGFA, NOTCH4, PLXND1, THY1	179	186	12092	2.17913	1	0.955573	91.9409
GOTERM_BP_FAT	GO:0035295~tube development	7	2.52708	0.158206	TIMELESS, PGF, DHCR7, VEGFA, NOTCH4, HOPX, PLXND1	179	248	12092	1.90674	1	0.967373	94.3713
GOTERM_BP_FAT	GO:0035239~tube morphogenesis	5	1.80505	0.193433	TIMELESS, PGF, VEGFA, NOTCH4, PLXND1	179	155	12092	2.17913	1	0.976482	97.2442
GOTERM_BP_FAT	GO:0060429~epithelium development	5	1.80505	0.484871	TIMELESS, PGF, VEGFA, NOTCH4, PLXND1	179	244	12092	1.38428	1	0.995208	99.9985
GOTERM_BP_FAT	GO:0048732~gland development	4	1.44404	0.56709	CCND1, VEGFA, NOTCH4, PLXND1	179	201	12092	1.34434	1	0.997458	99.9999
GOTERM_BP_FAT	GO:0048729~tissue morphogenesis	4	1.44404	0.653314	TIMELESS, PGF, PLXND1, ECSIT	179	227	12092	1.19036	1	0.998904	100
GOTERM_BP_FAT	GO:0002009~morphogenesis of an epithelium	3	1.08303	0.669026	TIMELESS, PGF, PLXND1	179	155	12092	1.30748	1	0.999088	100
GOTERM_BP_FAT	GO:0007389~pattern specification process	4	1.44404	0.706013	MAFB, VEGFA, NOTCH4, PLXND1	179	246	12092	1.09842	1	0.999418	100
Annotation Cluster 22	Enrichment Score: 0.7069551116889667
Category	Term	Count	%	PValue	Genes	List Total	Pop Hits	Pop Total	Fold Enrichment	Bonferroni	Benjamini	FDR
GOTERM_MF_FAT	GO:0032559~adenyl ribonucleotide binding	25	9.02527	0.108873	PASK, DTYMK, PKMYT1, ATP10D, ADRBK1, CHEK2, KIF2C, PRKAR2B, MCM7, STK39, LOC680166, DCAKD, MSH2, MCM2, PBK, DARS2, MCM3, RAD54L, RFC5, RFC3, OAS1I, P2RX2, HSPA14, KATNAL1, KIF26B	175	1270	11963	1.34567	1	0.995083	80.1383
GOTERM_MF_FAT	GO:0030554~adenyl nucleotide binding	26	9.38628	0.119034	PASK, DTYMK, PKMYT1, ATP10D, ADRBK1, CHEK2, KIF2C, PRKAR2B, MCM7, IVD, STK39, LOC680166, DCAKD, MSH2, DARS2, PBK, MCM2, MCM3, RAD54L, RFC5, RFC3, OAS1I, P2RX2, HSPA14, KATNAL1, KIF26B	175	1346	11963	1.32048	1	0.994802	83.0888
GOTERM_MF_FAT	GO:0005524~ATP binding	24	8.66426	0.136987	MSH2, DTYMK, PASK, PKMYT1, ADRBK1, ATP10D, DARS2, CHEK2, MCM2, PBK, MCM3, RAD54L, RFC5, KIF2C, RFC3, OAS1I, MCM7, P2RX2, HSPA14, STK39, KATNAL1, LOC680166, DCAKD, KIF26B	175	1245	11963	1.31778	1	0.993873	87.3297
GOTERM_MF_FAT	GO:0001883~purine nucleoside binding	26	9.38628	0.137264	PASK, DTYMK, PKMYT1, ATP10D, ADRBK1, CHEK2, KIF2C, PRKAR2B, MCM7, IVD, STK39, LOC680166, DCAKD, MSH2, DARS2, PBK, MCM2, MCM3, RAD54L, RFC5, RFC3, OAS1I, P2RX2, HSPA14, KATNAL1, KIF26B	175	1370	11963	1.29734	1	0.991025	87.3866
GOTERM_MF_FAT	GO:0001882~nucleoside binding	26	9.38628	0.146155	PASK, DTYMK, PKMYT1, ATP10D, ADRBK1, CHEK2, KIF2C, PRKAR2B, MCM7, IVD, STK39, LOC680166, DCAKD, MSH2, DARS2, PBK, MCM2, MCM3, RAD54L, RFC5, RFC3, OAS1I, P2RX2, HSPA14, KATNAL1, KIF26B	175	1381	11963	1.28701	1	0.987368	89.0921
GOTERM_MF_FAT	GO:0000166~nucleotide binding	32	11.5523	0.328272	DTYMK, PASK, PKMYT1, ADRBK1, ATP10D, CHEK2, KIF2C, PRKAR2B, MCM7, IVD, STK39, LOC680166, DCAKD, MSH2, DARS2, PBK, MCM2, MCM3, RAD54L, SIRT3, RFC5, RFC3, OAS1I, POLD1, P2RX2, PHGDH, GUCY1B3, HSPA14, CHFR, KATNAL1, KIF26B, DUT	175	1955	11963	1.11894	1	0.995931	99.6226
GOTERM_MF_FAT	GO:0032555~purine ribonucleotide binding	26	9.38628	0.328924	PASK, DTYMK, PKMYT1, ATP10D, ADRBK1, CHEK2, KIF2C, PRKAR2B, MCM7, STK39, LOC680166, DCAKD, MSH2, DARS2, PBK, MCM2, MCM3, RAD54L, RFC5, RFC3, OAS1I, P2RX2, GUCY1B3, HSPA14, KATNAL1, KIF26B	175	1557	11963	1.14153	1	0.995203	99.6277
GOTERM_MF_FAT	GO:0032553~ribonucleotide binding	26	9.38628	0.330136	PASK, DTYMK, PKMYT1, ATP10D, ADRBK1, CHEK2, KIF2C, PRKAR2B, MCM7, STK39, LOC680166, DCAKD, MSH2, DARS2, PBK, MCM2, MCM3, RAD54L, RFC5, RFC3, OAS1I, P2RX2, GUCY1B3, HSPA14, KATNAL1, KIF26B	175	1558	11963	1.1408	1	0.994463	99.637
GOTERM_MF_FAT	GO:0017076~purine nucleotide binding	27	9.74729	0.341776	DTYMK, PASK, PKMYT1, ATP10D, ADRBK1, CHEK2, KIF2C, PRKAR2B, MCM7, IVD, STK39, LOC680166, DCAKD, MSH2, DARS2, PBK, MCM2, MCM3, RAD54L, RFC5, RFC3, OAS1I, P2RX2, GUCY1B3, HSPA14, KATNAL1, KIF26B	175	1634	11963	1.12957	1	0.993931	99.7161
Annotation Cluster 23	Enrichment Score: 0.6763278435252833
Category	Term	Count	%	PValue	Genes	List Total	Pop Hits	Pop Total	Fold Enrichment	Bonferroni	Benjamini	FDR
GOTERM_BP_FAT	GO:0035295~tube development	7	2.52708	0.158206	TIMELESS, PGF, DHCR7, VEGFA, NOTCH4, HOPX, PLXND1	179	248	12092	1.90674	1	0.967373	94.3713
GOTERM_BP_FAT	GO:0030324~lung development	4	1.44404	0.220412	TIMELESS, DHCR7, VEGFA, HOPX	179	110	12092	2.45648	1	0.979151	98.4391
GOTERM_BP_FAT	GO:0030323~respiratory tube development	4	1.44404	0.228158	TIMELESS, DHCR7, VEGFA, HOPX	179	112	12092	2.41261	1	0.980697	98.6789
GOTERM_BP_FAT	GO:0060541~respiratory system development	4	1.44404	0.247738	TIMELESS, DHCR7, VEGFA, HOPX	179	117	12092	2.30951	1	0.984655	99.14
Annotation Cluster 24	Enrichment Score: 0.6390341327115661
Category	Term	Count	%	PValue	Genes	List Total	Pop Hits	Pop Total	Fold Enrichment	Bonferroni	Benjamini	FDR
GOTERM_BP_FAT	GO:0031099~regeneration	6	2.16606	0.0292412	NREP, CCND1, ULK1, SOCS1, CSPG5, CCNA2	179	117	12092	3.46426	1	0.788411	39.0928
GOTERM_BP_FAT	GO:0031100~organ regeneration	3	1.08303	0.210113	CCND1, SOCS1, CCNA2	179	58	12092	3.49412	1	0.97802	98.0564
GOTERM_BP_FAT	GO:0032355~response to estradiol stimulus	3	1.08303	0.346084	CCND1, SOCS1, CCNA2	179	83	12092	2.44168	1	0.990257	99.9172
GOTERM_BP_FAT	GO:0043627~response to estrogen stimulus	4	1.44404	0.372174	CCND1, SOCS1, RGS9, CCNA2	179	148	12092	1.82576	1	0.99131	99.9581
GOTERM_BP_FAT	GO:0048545~response to steroid hormone stimulus	4	1.44404	0.806219	CCND1, SOCS1, RGS9, CCNA2	179	291	12092	0.928565	1	0.999889	100
Annotation Cluster 25	Enrichment Score: 0.5908638124857493
Category	Term	Count	%	PValue	Genes	List Total	Pop Hits	Pop Total	Fold Enrichment	Bonferroni	Benjamini	FDR
GOTERM_BP_FAT	GO:0044271~nitrogen compound biosynthetic process	9	3.2491	0.113003	DCTD, CORO2A, MSH2, DTYMK, PHGDH, ATP10D, GUCY1B3, SPR, DUT	179	329	12092	1.84796	1	0.954329	86.5124
GOTERM_BP_FAT	GO:0009165~nucleotide biosynthetic process	6	2.16606	0.155751	DCTD, MSH2, DTYMK, ATP10D, GUCY1B3, DUT	179	193	12092	2.1001	1	0.966888	94.0907
GOTERM_BP_FAT	GO:0034654~nucleobase, nucleoside, nucleotide and nucleic acid biosynthetic process	6	2.16606	0.172688	DCTD, MSH2, DTYMK, ATP10D, GUCY1B3, DUT	179	200	12092	2.02659	1	0.969849	95.7879
GOTERM_BP_FAT	GO:0034404~nucleobase, nucleoside and nucleotide biosynthetic process	6	2.16606	0.172688	DCTD, MSH2, DTYMK, ATP10D, GUCY1B3, DUT	179	200	12092	2.02659	1	0.969849	95.7879
GOTERM_BP_FAT	GO:0006164~purine nucleotide biosynthetic process	3	1.08303	0.679263	MSH2, ATP10D, GUCY1B3	179	158	12092	1.28265	1	0.999162	100
GOTERM_BP_FAT	GO:0006163~purine nucleotide metabolic process	3	1.08303	0.799341	MSH2, ATP10D, GUCY1B3	179	201	12092	1.00825	1	0.999873	100
Annotation Cluster 26	Enrichment Score: 0.5860457419243043
Category	Term	Count	%	PValue	Genes	List Total	Pop Hits	Pop Total	Fold Enrichment	Bonferroni	Benjamini	FDR
GOTERM_CC_FAT	GO:0030425~dendrite	9	3.2491	0.0338084	MAGEE1, INPP5J, ADORA2A, P2RX2, CABP1, BNIP3, ADRBK1, NEGR1, THY1	173	234	10776	2.39573	0.99974	0.384641	35.8489
GOTERM_CC_FAT	GO:0043005~neuron projection	13	4.69314	0.0464968	NRTN, ADORA2A, CABP1, SPTBN4, BNIP3, ADRBK1, THY1, MAGEE1, INPP5J, ULK1, P2RX2, CYGB, NEGR1	173	436	10776	1.85724	0.999989	0.419661	45.912
GOTERM_CC_FAT	GO:0042995~cell projection	14	5.05415	0.376749	NRTN, ADORA2A, CABP1, SPTBN4, BNIP3, ADRBK1, THY1, MAGEE1, INPP5J, ULK1, P2RX2, CYGB, NEGR1, SEZ6	173	727	10776	1.19951	1	0.915145	99.7763
GOTERM_CC_FAT	GO:0014069~postsynaptic density	3	1.08303	0.383278	ADORA2A, P2RX2, CABP1	173	83	10776	2.25141	1	0.915254	99.8048
GOTERM_CC_FAT	GO:0030424~axon	5	1.80505	0.390125	NRTN, ADORA2A, SPTBN4, P2RX2, ADRBK1	173	197	10776	1.58094	1	0.915627	99.831
GOTERM_CC_FAT	GO:0044456~synapse part	6	2.16606	0.397805	SVOP, MAGEE1, ADORA2A, P2RX2, CABP1, HTR3A	173	259	10776	1.44299	1	0.916601	99.8565
GOTERM_CC_FAT	GO:0045202~synapse	8	2.88809	0.401768	SVOP, MAGEE1, ADORA2A, P2RX2, CABP1, ADRBK1, HTR3A, SEZ6	173	379	10776	1.31481	1	0.915087	99.8682
GOTERM_CC_FAT	GO:0044463~cell projection part	5	1.80505	0.581088	INPP5J, ADORA2A, SPTBN4, P2RX2, ADRBK1	173	254	10776	1.22616	1	0.963653	99.9987
GOTERM_CC_FAT	GO:0045211~postsynaptic membrane	3	1.08303	0.646374	MAGEE1, ADORA2A, HTR3A	173	137	10776	1.36399	1	0.978468	99.9999
Annotation Cluster 27	Enrichment Score: 0.5133787273212514
Category	Term	Count	%	PValue	Genes	List Total	Pop Hits	Pop Total	Fold Enrichment	Bonferroni	Benjamini	FDR
GOTERM_BP_FAT	GO:0043085~positive regulation of catalytic activity	11	3.97112	0.120081	PRKAR2B, KISS1R, CCND1, MSH2, ADORA2A, C1QTNF2, PYCARD, FBXO5, RGS9, GCGR, THY1	179	444	12092	1.67361	1	0.958745	88.2022
GOTERM_BP_FAT	GO:0051050~positive regulation of transport	7	2.52708	0.127883	CD47, KISS1R, ADORA2A, C1QTNF2, PYCARD, ADRBK1, THY1	179	232	12092	2.03824	1	0.959496	89.8332
GOTERM_BP_FAT	GO:0051336~regulation of hydrolase activity	7	2.52708	0.19059	WDR67, MSH2, ADORA2A, PYCARD, RGS9, PPP2R2B, THY1	179	263	12092	1.79799	1	0.976009	97.0774
GOTERM_BP_FAT	GO:0040013~negative regulation of locomotion	3	1.08303	0.20472	KISS1R, ADORA2A, THY1	179	57	12092	3.55542	1	0.977303	97.8224
GOTERM_BP_FAT	GO:0044093~positive regulation of molecular function	11	3.97112	0.214268	PRKAR2B, KISS1R, CCND1, MSH2, ADORA2A, C1QTNF2, PYCARD, FBXO5, RGS9, GCGR, THY1	179	507	12092	1.46565	1	0.978162	98.2203
GOTERM_BP_FAT	GO:0001932~regulation of protein amino acid phosphorylation	5	1.80505	0.242611	PRKAR2B, CCND1, INPP5J, SOCS1, THY1	179	171	12092	1.97524	1	0.984313	99.0367
GOTERM_BP_FAT	GO:0051174~regulation of phosphorus metabolic process	9	3.2491	0.267966	PRKAR2B, KISS1R, CCND1, INPP5J, ADORA2A, SOCS1, C1QTNF2, PPP2R2B, THY1	179	415	12092	1.46501	1	0.985328	99.4546
GOTERM_BP_FAT	GO:0019220~regulation of phosphate metabolic process	9	3.2491	0.267966	PRKAR2B, KISS1R, CCND1, INPP5J, ADORA2A, SOCS1, C1QTNF2, PPP2R2B, THY1	179	415	12092	1.46501	1	0.985328	99.4546
GOTERM_BP_FAT	GO:0007242~intracellular signaling cascade	17	6.13718	0.286792	MSH2, ADORA2A, SOCS1, CHEK2, GCGR, PRKAR2B, KISS1R, CCND1, MT1A, ULK1, P2RX2, DEF8, C1QTNF2, GUCY1B3, RBM38, H2AFX, RGS9	179	925	12092	1.24152	1	0.986621	99.6471
GOTERM_BP_FAT	GO:0045860~positive regulation of protein kinase activity	5	1.80505	0.30606	PRKAR2B, KISS1R, CCND1, ADORA2A, C1QTNF2	179	191	12092	1.76841	1	0.989076	99.7767
GOTERM_BP_FAT	GO:0051345~positive regulation of hydrolase activity	4	1.44404	0.331911	MSH2, PYCARD, RGS9, THY1	179	138	12092	1.95806	1	0.990497	99.8816
GOTERM_BP_FAT	GO:0033674~positive regulation of kinase activity	5	1.80505	0.337457	PRKAR2B, KISS1R, CCND1, ADORA2A, C1QTNF2	179	199	12092	1.69731	1	0.989784	99.897
GOTERM_BP_FAT	GO:0051347~positive regulation of transferase activity	5	1.80505	0.366818	PRKAR2B, KISS1R, CCND1, ADORA2A, C1QTNF2	179	208	12092	1.62387	1	0.991362	99.9517
GOTERM_BP_FAT	GO:0045859~regulation of protein kinase activity	6	2.16606	0.368881	PRKAR2B, KISS1R, CCND1, ADORA2A, C1QTNF2, THY1	179	271	12092	1.49564	1	0.991111	99.9542
GOTERM_BP_FAT	GO:0042325~regulation of phosphorylation	8	2.88809	0.372828	PRKAR2B, KISS1R, CCND1, INPP5J, ADORA2A, SOCS1, C1QTNF2, THY1	179	399	12092	1.35445	1	0.991134	99.9588
GOTERM_BP_FAT	GO:0031399~regulation of protein modification process	6	2.16606	0.392407	PRKAR2B, CCND1, INPP5J, SOCS1, FBXO5, THY1	179	279	12092	1.45275	1	0.991763	99.9757
GOTERM_BP_FAT	GO:0043549~regulation of kinase activity	6	2.16606	0.410253	PRKAR2B, KISS1R, CCND1, ADORA2A, C1QTNF2, THY1	179	285	12092	1.42217	1	0.992379	99.9853
GOTERM_BP_FAT	GO:0032147~activation of protein kinase activity	3	1.08303	0.429564	PRKAR2B, KISS1R, ADORA2A	179	99	12092	2.04706	1	0.993687	99.9915
GOTERM_BP_FAT	GO:0051338~regulation of transferase activity	6	2.16606	0.45059	PRKAR2B, KISS1R, CCND1, ADORA2A, C1QTNF2, THY1	179	299	12092	1.35558	1	0.994132	99.9955
GOTERM_BP_FAT	GO:0040012~regulation of locomotion	4	1.44404	0.530014	KISS1R, ADORA2A, VEGFA, THY1	179	188	12092	1.4373	1	0.996369	99.9997
GOTERM_BP_FAT	GO:0008285~negative regulation of cell proliferation	3	1.08303	0.903918	KISS1R, ADORA2A, THY1	179	264	12092	0.767649	1	0.999993	100
Annotation Cluster 28	Enrichment Score: 0.5076778877412798
Category	Term	Count	%	PValue	Genes	List Total	Pop Hits	Pop Total	Fold Enrichment	Bonferroni	Benjamini	FDR
GOTERM_CC_FAT	GO:0005667~transcription factor complex	7	2.52708	0.0807943	E2F1, TAF6, MAFB, XRCC6, E2F8, HES6, ECSIT	173	188	10776	2.31927	1	0.584836	66.2907
GOTERM_CC_FAT	GO:0044451~nucleoplasm part	12	4.33213	0.0831673	E2F1, CORO2A, TAF6, MAFB, XRCC6, SPTBN4, E2F8, HES6, CHEK2, CBY1, ECSIT, CHFR	173	430	10776	1.7383	1	0.580337	67.3968
GOTERM_BP_FAT	GO:0006357~regulation of transcription from RNA polymerase II promoter	12	4.33213	0.276763	E2F1, DNMT3A, SATB1, TIMELESS, MAFB, FOXM1, XRCC6, PSMC3IP, VEGFA, HOPX, HES6, ECSIT	179	604	12092	1.34211	1	0.985582	99.5544
GOTERM_BP_FAT	GO:0045449~regulation of transcription	27	9.74729	0.334074	E2F1, IRX5, LITAF, ADORA2A, FOXM1, XRCC6, E2F8, PASK, TCEAL1, MCM7, SMARCD2, PSMC3IP, PYCARD, CCNA2, SATB1, DNMT3A, TAF6, MAFB, CBY1, HES6, ECSIT, SIRT3, TIMELESS, VEGFA, HOPX, SCMH1, KCNH3	179	1608	12092	1.13429	1	0.990527	99.8878
GOTERM_BP_FAT	GO:0051252~regulation of RNA metabolic process	21	7.58123	0.386966	E2F1, DNMT3A, SATB1, IRX5, MAFB, ADORA2A, FOXM1, XRCC6, PASK, E2F8, HES6, CBY1, ECSIT, SIRT3, MCM7, TIMELESS, PSMC3IP, VEGFA, HOPX, RBM38, KCNH3	179	1254	12092	1.13127	1	0.991783	99.9718
GOTERM_BP_FAT	GO:0006355~regulation of transcription, DNA-dependent	20	7.22022	0.439367	E2F1, DNMT3A, SATB1, IRX5, MAFB, ADORA2A, FOXM1, XRCC6, PASK, E2F8, HES6, CBY1, ECSIT, SIRT3, MCM7, TIMELESS, PSMC3IP, VEGFA, HOPX, KCNH3	179	1224	12092	1.10381	1	0.994271	99.9937
GOTERM_BP_FAT	GO:0006350~transcription	11	3.97112	0.555492	DNMT3A, LITAF, TAF6, TIMELESS, SMARCD2, MAFB, FOXM1, E2F8, HOPX, HES6, TCEAL1	179	684	12092	1.08638	1	0.997166	99.9999
GOTERM_MF_FAT	GO:0003700~transcription factor activity	10	3.61011	0.59763	E2F1, SATB1, IRX5, TAF6, MAFB, FOXM1, E2F8, HOPX, HES6, ECSIT	175	644	11963	1.06149	1	0.998678	99.9997
GOTERM_MF_FAT	GO:0030528~transcription regulator activity	14	5.05415	0.769137	E2F1, SATB1, IRX5, SSBP2, TAF6, MAFB, FOXM1, E2F8, XRCC6, HES6, ECSIT, NMRAL1, HOPX, ZFP278	175	1051	11963	0.910599	1	0.999832	100
Annotation Cluster 29	Enrichment Score: 0.48108562659399956
Category	Term	Count	%	PValue	Genes	List Total	Pop Hits	Pop Total	Fold Enrichment	Bonferroni	Benjamini	FDR
GOTERM_MF_FAT	GO:0019901~protein kinase binding	5	1.80505	0.195472	PRKAR2B, CCND1, SOCS1, ADD3, FEZ1	175	157	11963	2.17707	1	0.989036	95.2639
GOTERM_BP_FAT	GO:0001932~regulation of protein amino acid phosphorylation	5	1.80505	0.242611	PRKAR2B, CCND1, INPP5J, SOCS1, THY1	179	171	12092	1.97524	1	0.984313	99.0367
GOTERM_MF_FAT	GO:0019900~kinase binding	5	1.80505	0.264431	PRKAR2B, CCND1, SOCS1, ADD3, FEZ1	175	180	11963	1.89889	1	0.992568	98.652
GOTERM_MF_FAT	GO:0019207~kinase regulator activity	3	1.08303	0.314079	PRKAR2B, CCND1, SOCS1	175	78	11963	2.62923	1	0.99546	99.494
GOTERM_BP_FAT	GO:0042325~regulation of phosphorylation	8	2.88809	0.372828	PRKAR2B, KISS1R, CCND1, INPP5J, ADORA2A, SOCS1, C1QTNF2, THY1	179	399	12092	1.35445	1	0.991134	99.9588
GOTERM_BP_FAT	GO:0031399~regulation of protein modification process	6	2.16606	0.392407	PRKAR2B, CCND1, INPP5J, SOCS1, FBXO5, THY1	179	279	12092	1.45275	1	0.991763	99.9757
GOTERM_MF_FAT	GO:0019899~enzyme binding	9	3.2491	0.425124	PRKAR2B, CCND1, SOCS1, EPHX1, H2AFX, ADD3, CRADD, THY1, FEZ1	175	492	11963	1.25049	1	0.995218	99.9575
GOTERM_BP_FAT	GO:0032268~regulation of cellular protein metabolic process	7	2.52708	0.578373	PRKAR2B, CCND1, INPP5J, SOCS1, FBXO5, MIF4GD, THY1	179	416	12092	1.13671	1	0.99765	99.9999
Annotation Cluster 30	Enrichment Score: 0.47210000426991994
Category	Term	Count	%	PValue	Genes	List Total	Pop Hits	Pop Total	Fold Enrichment	Bonferroni	Benjamini	FDR
GOTERM_BP_FAT	GO:0051050~positive regulation of transport	7	2.52708	0.127883	CD47, KISS1R, ADORA2A, C1QTNF2, PYCARD, ADRBK1, THY1	179	232	12092	2.03824	1	0.959496	89.8332
GOTERM_BP_FAT	GO:0051047~positive regulation of secretion	4	1.44404	0.255644	KISS1R, ADORA2A, PYCARD, ADRBK1	179	119	12092	2.27069	1	0.984054	99.2792
GOTERM_BP_FAT	GO:0060341~regulation of cellular localization	6	2.16606	0.38255	KISS1R, ADORA2A, PYCARD, ADRBK1, HADH, MBTPS1	179	277	12092	1.46324	1	0.991442	99.9683
GOTERM_BP_FAT	GO:0051046~regulation of secretion	5	1.80505	0.488448	KISS1R, ADORA2A, PYCARD, ADRBK1, HADH	179	245	12092	1.37863	1	0.995083	99.9986
GOTERM_BP_FAT	GO:0051240~positive regulation of multicellular organismal process	4	1.44404	0.713753	KISS1R, ADORA2A, SPTBN4, PYCARD	179	249	12092	1.08519	1	0.999445	100
Annotation Cluster 31	Enrichment Score: 0.45352148982067086
Category	Term	Count	%	PValue	Genes	List Total	Pop Hits	Pop Total	Fold Enrichment	Bonferroni	Benjamini	FDR
GOTERM_BP_FAT	GO:0048593~camera-type eye morphogenesis	3	1.08303	0.136719	IRX5, VEGFA, THY1	179	44	12092	4.60589	1	0.959471	91.4238
GOTERM_BP_FAT	GO:0048592~eye morphogenesis	3	1.08303	0.270058	IRX5, VEGFA, THY1	179	69	12092	2.93709	1	0.985362	99.4801
GOTERM_BP_FAT	GO:0007423~sensory organ development	5	1.80505	0.487808	IRX5, MAFB, PRKRA, VEGFA, THY1	179	246	12092	1.37303	1	0.995296	99.9986
GOTERM_BP_FAT	GO:0043010~camera-type eye development	3	1.08303	0.48839	IRX5, VEGFA, THY1	179	111	12092	1.82576	1	0.99521	99.9986
GOTERM_BP_FAT	GO:0001654~eye development	3	1.08303	0.613893	IRX5, VEGFA, THY1	179	140	12092	1.44757	1	0.998313	100
Annotation Cluster 32	Enrichment Score: 0.4374954206638563
Category	Term	Count	%	PValue	Genes	List Total	Pop Hits	Pop Total	Fold Enrichment	Bonferroni	Benjamini	FDR
GOTERM_BP_FAT	GO:0048610~reproductive cellular process	5	1.80505	0.255318	DNMT3A, CCND1, MSH2, FBXO5, PPP2R2B	179	175	12092	1.93009	1	0.984542	99.2739
GOTERM_BP_FAT	GO:0019953~sexual reproduction	8	2.88809	0.310591	DNMT3A, MSH2, HEXB, SPTBN4, MTL5, FBXO5, H2AFX, PPP2R2B	179	373	12092	1.44886	1	0.989557	99.7998
GOTERM_BP_FAT	GO:0032504~multicellular organism reproduction	9	3.2491	0.328427	DNMT3A, CCND1, MSH2, HEXB, VEGFA, MTL5, FBXO5, H2AFX, PPP2R2B	179	443	12092	1.37241	1	0.990903	99.8708
GOTERM_BP_FAT	GO:0048609~reproductive process in a multicellular organism	9	3.2491	0.328427	DNMT3A, CCND1, MSH2, HEXB, VEGFA, MTL5, FBXO5, H2AFX, PPP2R2B	179	443	12092	1.37241	1	0.990903	99.8708
GOTERM_BP_FAT	GO:0007276~gamete generation	7	2.52708	0.342753	DNMT3A, MSH2, HEXB, MTL5, FBXO5, H2AFX, PPP2R2B	179	324	12092	1.45948	1	0.990027	99.9099
GOTERM_BP_FAT	GO:0007281~germ cell development	3	1.08303	0.444611	MSH2, FBXO5, PPP2R2B	179	102	12092	1.98686	1	0.99391	99.9946
GOTERM_BP_FAT	GO:0007283~spermatogenesis	5	1.80505	0.492565	DNMT3A, MSH2, MTL5, H2AFX, PPP2R2B	179	248	12092	1.36196	1	0.995133	99.9988
GOTERM_BP_FAT	GO:0048232~male gamete generation	5	1.80505	0.492565	DNMT3A, MSH2, MTL5, H2AFX, PPP2R2B	179	248	12092	1.36196	1	0.995133	99.9988
Annotation Cluster 33	Enrichment Score: 0.43136903999711923
Category	Term	Count	%	PValue	Genes	List Total	Pop Hits	Pop Total	Fold Enrichment	Bonferroni	Benjamini	FDR
GOTERM_BP_FAT	GO:0031345~negative regulation of cell projection organization	3	1.08303	0.102728	INPP5J, ULK1, THY1	179	37	12092	5.47728	1	0.944113	83.6505
GOTERM_BP_FAT	GO:0050767~regulation of neurogenesis	5	1.80505	0.363322	NREP, INPP5J, ULK1, XRCC6, THY1	179	207	12092	1.63172	1	0.991411	99.947
GOTERM_BP_FAT	GO:0010975~regulation of neuron projection development	3	1.08303	0.398851	INPP5J, ULK1, THY1	179	93	12092	2.17913	1	0.991878	99.9797
GOTERM_BP_FAT	GO:0051960~regulation of nervous system development	5	1.80505	0.439468	NREP, INPP5J, ULK1, XRCC6, THY1	179	228	12092	1.48143	1	0.994111	99.9937
GOTERM_BP_FAT	GO:0060284~regulation of cell development	5	1.80505	0.441069	NREP, INPP5J, ULK1, XRCC6, THY1	179	234	12092	1.44344	1	0.993917	99.994
GOTERM_BP_FAT	GO:0045664~regulation of neuron differentiation	4	1.44404	0.442964	NREP, INPP5J, ULK1, THY1	179	167	12092	1.61804	1	0.993925	99.9943
GOTERM_BP_FAT	GO:0031344~regulation of cell projection organization	3	1.08303	0.497826	INPP5J, ULK1, THY1	179	113	12092	1.79344	1	0.995269	99.999
GOTERM_BP_FAT	GO:0051129~negative regulation of cellular component organization	3	1.08303	0.55639	INPP5J, ULK1, THY1	179	126	12092	1.60841	1	0.997053	99.9999
Annotation Cluster 34	Enrichment Score: 0.42555631249309006
Category	Term	Count	%	PValue	Genes	List Total	Pop Hits	Pop Total	Fold Enrichment	Bonferroni	Benjamini	FDR
GOTERM_BP_FAT	GO:0065003~macromolecular complex assembly	12	4.33213	0.178775	TAF6, IVD, SCUBE1, LOC680097, C1QTNF2, H2AFY2, P2RX2, HIST1H2AI, H2AFZ, FBXO5, MCM2, ASF1B	179	544	12092	1.49014	1	0.971399	96.2768
GOTERM_BP_FAT	GO:0051260~protein homooligomerization	4	1.44404	0.2089	IVD, SCUBE1, C1QTNF2, P2RX2	179	107	12092	2.52535	1	0.97834	98.0059
GOTERM_BP_FAT	GO:0043933~macromolecular complex subunit organization	12	4.33213	0.228875	TAF6, IVD, SCUBE1, LOC680097, C1QTNF2, H2AFY2, P2RX2, HIST1H2AI, H2AFZ, FBXO5, MCM2, ASF1B	179	576	12092	1.40736	1	0.980229	98.6993
GOTERM_BP_FAT	GO:0051259~protein oligomerization	4	1.44404	0.604001	IVD, SCUBE1, C1QTNF2, P2RX2	179	211	12092	1.28063	1	0.998206	100
GOTERM_BP_FAT	GO:0006461~protein complex assembly	6	2.16606	0.736022	TAF6, IVD, SCUBE1, C1QTNF2, P2RX2, FBXO5	179	415	12092	0.976671	1	0.999591	100
GOTERM_BP_FAT	GO:0070271~protein complex biogenesis	6	2.16606	0.736022	TAF6, IVD, SCUBE1, C1QTNF2, P2RX2, FBXO5	179	415	12092	0.976671	1	0.999591	100
Annotation Cluster 35	Enrichment Score: 0.42181611994670265
Category	Term	Count	%	PValue	Genes	List Total	Pop Hits	Pop Total	Fold Enrichment	Bonferroni	Benjamini	FDR
GOTERM_MF_FAT	GO:0005099~Ras GTPase activator activity	3	1.08303	0.169566	WDR67, IQGAP3, THY1	175	51	11963	4.02118	1	0.986211	92.6136
GOTERM_BP_FAT	GO:0051336~regulation of hydrolase activity	7	2.52708	0.19059	WDR67, MSH2, ADORA2A, PYCARD, RGS9, PPP2R2B, THY1	179	263	12092	1.79799	1	0.976009	97.0774
GOTERM_MF_FAT	GO:0005096~GTPase activator activity	4	1.44404	0.250026	WDR67, IQGAP3, RGS9, THY1	175	119	11963	2.29782	1	0.994436	98.2307
GOTERM_BP_FAT	GO:0043087~regulation of GTPase activity	3	1.08303	0.329947	WDR67, RGS9, THY1	179	80	12092	2.53324	1	0.9905	99.8756
GOTERM_MF_FAT	GO:0005083~small GTPase regulator activity	4	1.44404	0.483535	WDR67, ARHGEF19, IQGAP3, THY1	175	180	11963	1.51911	1	0.997423	99.9905
GOTERM_MF_FAT	GO:0008047~enzyme activator activity	4	1.44404	0.521867	WDR67, IQGAP3, RGS9, THY1	175	187	11963	1.46225	1	0.997811	99.9968
GOTERM_MF_FAT	GO:0030695~GTPase regulator activity	5	1.80505	0.543829	WDR67, ARHGEF19, IQGAP3, RGS9, THY1	175	266	11963	1.28496	1	0.998316	99.9983
GOTERM_MF_FAT	GO:0060589~nucleoside-triphosphatase regulator activity	5	1.80505	0.561467	WDR67, ARHGEF19, IQGAP3, RGS9, THY1	175	272	11963	1.25662	1	0.998427	99.999
GOTERM_BP_FAT	GO:0051056~regulation of small GTPase mediated signal transduction	3	1.08303	0.77806	WDR67, ARHGEF19, IQGAP3	179	192	12092	1.05552	1	0.999815	100
Annotation Cluster 36	Enrichment Score: 0.3984258918472375
Category	Term	Count	%	PValue	Genes	List Total	Pop Hits	Pop Total	Fold Enrichment	Bonferroni	Benjamini	FDR
GOTERM_BP_FAT	GO:0006928~cell motion	9	3.2491	0.270069	CD47, NRTN, EFNB3, MSH2, ULK1, PODXL, VEGFA, FEZ1, PEX7	179	416	12092	1.46148	1	0.984831	99.4802
GOTERM_BP_FAT	GO:0016477~cell migration	6	2.16606	0.336815	CD47, NRTN, ULK1, PODXL, VEGFA, PEX7	179	259	12092	1.56494	1	0.990006	99.8953
GOTERM_BP_FAT	GO:0048870~cell motility	6	2.16606	0.529315	CD47, NRTN, ULK1, PODXL, VEGFA, PEX7	179	327	12092	1.23951	1	0.99652	99.9997
GOTERM_BP_FAT	GO:0051674~localization of cell	6	2.16606	0.529315	CD47, NRTN, ULK1, PODXL, VEGFA, PEX7	179	327	12092	1.23951	1	0.99652	99.9997
Annotation Cluster 37	Enrichment Score: 0.3705870279461885
Category	Term	Count	%	PValue	Genes	List Total	Pop Hits	Pop Total	Fold Enrichment	Bonferroni	Benjamini	FDR
GOTERM_MF_FAT	GO:0005261~cation channel activity	7	2.52708	0.154832	KCNQ5L, ACCN4, P2RX2, KCTD15, HTR3A, KCNH3, KCNMB1	175	249	11963	1.92177	1	0.983535	90.5476
GOTERM_MF_FAT	GO:0005267~potassium channel activity	4	1.44404	0.253932	KCNQ5L, KCTD15, KCNH3, KCNMB1	175	120	11963	2.27867	1	0.993689	98.3556
GOTERM_MF_FAT	GO:0046873~metal ion transmembrane transporter activity	7	2.52708	0.259403	KCNQ5L, ACCN4, P2RX2, KCTD15, HTR3A, KCNH3, KCNMB1	175	295	11963	1.6221	1	0.99316	98.5169
GOTERM_MF_FAT	GO:0015267~channel activity	8	2.88809	0.268139	KCNQ5L, ACCN4, PANX2, P2RX2, KCTD15, HTR3A, KCNH3, KCNMB1	175	359	11963	1.52334	1	0.991755	98.7442
GOTERM_MF_FAT	GO:0022803~passive transmembrane transporter activity	8	2.88809	0.268139	KCNQ5L, ACCN4, PANX2, P2RX2, KCTD15, HTR3A, KCNH3, KCNMB1	175	359	11963	1.52334	1	0.991755	98.7442
GOTERM_BP_FAT	GO:0006813~potassium ion transport	4	1.44404	0.348047	KCNQ5L, KCTD15, KCNH3, KCNMB1	179	142	12092	1.9029	1	0.989949	99.9213
GOTERM_MF_FAT	GO:0022836~gated channel activity	6	2.16606	0.35372	KCNQ5L, P2RX2, KCTD15, HTR3A, KCNH3, KCNMB1	175	269	11963	1.52476	1	0.993475	99.7804
GOTERM_MF_FAT	GO:0005249~voltage-gated potassium channel activity	3	1.08303	0.356633	KCNQ5L, KCTD15, KCNH3	175	86	11963	2.38465	1	0.992894	99.7939
GOTERM_MF_FAT	GO:0005216~ion channel activity	7	2.52708	0.363749	KCNQ5L, ACCN4, P2RX2, KCTD15, HTR3A, KCNH3, KCNMB1	175	336	11963	1.42417	1	0.992832	99.8237
GOTERM_MF_FAT	GO:0022838~substrate specific channel activity	7	2.52708	0.389818	KCNQ5L, ACCN4, P2RX2, KCTD15, HTR3A, KCNH3, KCNMB1	175	346	11963	1.38301	1	0.994787	99.9019
GOTERM_MF_FAT	GO:0022843~voltage-gated cation channel activity	3	1.08303	0.562672	KCNQ5L, KCTD15, KCNH3	175	129	11963	1.58977	1	0.998264	99.9991
GOTERM_BP_FAT	GO:0015672~monovalent inorganic cation transport	5	1.80505	0.621728	KCNQ5L, ACCN4, KCTD15, KCNH3, KCNMB1	179	290	12092	1.16471	1	0.998403	100
GOTERM_MF_FAT	GO:0005244~voltage-gated ion channel activity	3	1.08303	0.714511	KCNQ5L, KCTD15, KCNH3	175	171	11963	1.1993	1	0.999524	100
GOTERM_MF_FAT	GO:0022832~voltage-gated channel activity	3	1.08303	0.714511	KCNQ5L, KCTD15, KCNH3	175	171	11963	1.1993	1	0.999524	100
GOTERM_BP_FAT	GO:0006811~ion transport	9	3.2491	0.773965	SLC16A3, KCNQ5L, SVOP, ACCN4, P2RX2, KCTD15, HTR3A, KCNH3, KCNMB1	179	668	12092	0.910146	1	0.999801	100
GOTERM_BP_FAT	GO:0030001~metal ion transport	5	1.80505	0.849194	KCNQ5L, ACCN4, KCTD15, KCNH3, KCNMB1	179	403	12092	0.838127	1	0.999953	100
GOTERM_BP_FAT	GO:0006812~cation transport	5	1.80505	0.935326	KCNQ5L, ACCN4, KCTD15, KCNH3, KCNMB1	179	492	12092	0.686515	1	0.999999	100
Annotation Cluster 38	Enrichment Score: 0.3683014748559771
Category	Term	Count	%	PValue	Genes	List Total	Pop Hits	Pop Total	Fold Enrichment	Bonferroni	Benjamini	FDR
GOTERM_CC_FAT	GO:0000790~nuclear chromatin	5	1.80505	0.00999457	DNMT3A, SATB1, TIMELESS, H2AFY2, H2AFX	173	53	10776	5.87632	0.910253	0.158187	12.1601
GOTERM_BP_FAT	GO:0016568~chromatin modification	5	1.80505	0.227003	DNMT3A, SATB1, SMARCD2, HOPX, BNIP3	179	166	12092	2.03473	1	0.980997	98.6455
GOTERM_BP_FAT	GO:0010605~negative regulation of macromolecule metabolic process	12	4.33213	0.347973	DNMT3A, SATB1, TIMELESS, INPP5J, MSH2, SOCS1, PRKRA, HOPX, BNIP3, FBXO5, CBY1, SIRT3	179	643	12092	1.26071	1	0.990251	99.9211
GOTERM_BP_FAT	GO:0010629~negative regulation of gene expression	8	2.88809	0.474151	DNMT3A, SATB1, TIMELESS, PRKRA, HOPX, BNIP3, CBY1, SIRT3	179	441	12092	1.22545	1	0.995467	99.9978
GOTERM_BP_FAT	GO:0016569~covalent chromatin modification	3	1.08303	0.502502	DNMT3A, SATB1, HOPX	179	114	12092	1.77771	1	0.995482	99.9991
GOTERM_BP_FAT	GO:0045892~negative regulation of transcription, DNA-dependent	6	2.16606	0.518346	DNMT3A, SATB1, TIMELESS, HOPX, CBY1, SIRT3	179	323	12092	1.25486	1	0.99618	99.9995
GOTERM_BP_FAT	GO:0051253~negative regulation of RNA metabolic process	6	2.16606	0.529315	DNMT3A, SATB1, TIMELESS, HOPX, CBY1, SIRT3	179	327	12092	1.23951	1	0.99652	99.9997
GOTERM_BP_FAT	GO:0045934~negative regulation of nucleobase, nucleoside, nucleotide and nucleic acid metabolic process	7	2.52708	0.656915	DNMT3A, SATB1, TIMELESS, MSH2, HOPX, CBY1, SIRT3	179	451	12092	1.0485	1	0.998916	100
GOTERM_BP_FAT	GO:0051172~negative regulation of nitrogen compound metabolic process	7	2.52708	0.671508	DNMT3A, SATB1, TIMELESS, MSH2, HOPX, CBY1, SIRT3	179	458	12092	1.03247	1	0.999106	100
GOTERM_BP_FAT	GO:0000122~negative regulation of transcription from RNA polymerase II promoter	4	1.44404	0.684601	DNMT3A, SATB1, TIMELESS, HOPX	179	238	12092	1.13535	1	0.999201	100
GOTERM_BP_FAT	GO:0016481~negative regulation of transcription	6	2.16606	0.720315	DNMT3A, SATB1, TIMELESS, HOPX, CBY1, SIRT3	179	407	12092	0.995868	1	0.999488	100
GOTERM_BP_FAT	GO:0010558~negative regulation of macromolecule biosynthetic process	6	2.16606	0.84039	DNMT3A, SATB1, TIMELESS, HOPX, CBY1, SIRT3	179	480	12092	0.844413	1	0.999945	100
GOTERM_BP_FAT	GO:0031327~negative regulation of cellular biosynthetic process	6	2.16606	0.854219	DNMT3A, SATB1, TIMELESS, HOPX, CBY1, SIRT3	179	491	12092	0.825496	1	0.999958	100
GOTERM_BP_FAT	GO:0009890~negative regulation of biosynthetic process	6	2.16606	0.865919	DNMT3A, SATB1, TIMELESS, HOPX, CBY1, SIRT3	179	501	12092	0.809019	1	0.999967	100
Annotation Cluster 39	Enrichment Score: 0.36000223191478187
Category	Term	Count	%	PValue	Genes	List Total	Pop Hits	Pop Total	Fold Enrichment	Bonferroni	Benjamini	FDR
GOTERM_BP_FAT	GO:0044057~regulation of system process	7	2.52708	0.329679	KISS1R, IRX5, ADORA2A, CABP1, HOPX, ADRBK1, CSPG5	179	319	12092	1.48236	1	0.990782	99.8748
GOTERM_BP_FAT	GO:0050804~regulation of synaptic transmission	4	1.44404	0.435323	KISS1R, ADORA2A, CABP1, CSPG5	179	165	12092	1.63765	1	0.994067	99.9929
GOTERM_BP_FAT	GO:0051969~regulation of transmission of nerve impulse	4	1.44404	0.477311	KISS1R, ADORA2A, CABP1, CSPG5	179	176	12092	1.5353	1	0.995564	99.998
GOTERM_BP_FAT	GO:0031644~regulation of neurological system process	4	1.44404	0.530014	KISS1R, ADORA2A, CABP1, CSPG5	179	188	12092	1.4373	1	0.996369	99.9997
Annotation Cluster 40	Enrichment Score: 0.35649739669255387
Category	Term	Count	%	PValue	Genes	List Total	Pop Hits	Pop Total	Fold Enrichment	Bonferroni	Benjamini	FDR
GOTERM_BP_FAT	GO:0008654~phospholipid biosynthetic process	3	1.08303	0.329947	HEXB, FABP3, LPCAT2	179	80	12092	2.53324	1	0.9905	99.8756
GOTERM_BP_FAT	GO:0006644~phospholipid metabolic process	4	1.44404	0.415698	HEXB, FABP3, LPCAT2, SMPD3	179	160	12092	1.68883	1	0.992798	99.9874
GOTERM_BP_FAT	GO:0019637~organophosphate metabolic process	4	1.44404	0.458084	HEXB, FABP3, LPCAT2, SMPD3	179	171	12092	1.58019	1	0.994479	99.9964
GOTERM_BP_FAT	GO:0008610~lipid biosynthetic process	5	1.80505	0.59682	DHCR7, HEXB, FABP3, LPCAT2, PEX7	179	281	12092	1.20201	1	0.998131	100
Annotation Cluster 41	Enrichment Score: 0.3461300955431192
Category	Term	Count	%	PValue	Genes	List Total	Pop Hits	Pop Total	Fold Enrichment	Bonferroni	Benjamini	FDR
GOTERM_BP_FAT	GO:0001666~response to hypoxia	5	1.80505	0.30606	CLDN3, PGF, P2RX2, VEGFA, BNIP3	179	191	12092	1.76841	1	0.989076	99.7767
GOTERM_BP_FAT	GO:0070482~response to oxygen levels	5	1.80505	0.34964	CLDN3, PGF, P2RX2, VEGFA, BNIP3	179	203	12092	1.66387	1	0.989897	99.9244
GOTERM_BP_FAT	GO:0048878~chemical homeostasis	6	2.16606	0.855426	MT1A, ADORA2A, HEXB, P2RX2, VEGFA, BNIP3	179	492	12092	0.823818	1	0.999957	100
Annotation Cluster 42	Enrichment Score: 0.3421689626139903
Category	Term	Count	%	PValue	Genes	List Total	Pop Hits	Pop Total	Fold Enrichment	Bonferroni	Benjamini	FDR
GOTERM_BP_FAT	GO:0051050~positive regulation of transport	7	2.52708	0.127883	CD47, KISS1R, ADORA2A, C1QTNF2, PYCARD, ADRBK1, THY1	179	232	12092	2.03824	1	0.959496	89.8332
GOTERM_BP_FAT	GO:0050863~regulation of T cell activation	3	1.08303	0.493122	CD47, ADORA2A, THY1	179	112	12092	1.80946	1	0.995045	99.9988
GOTERM_BP_FAT	GO:0051249~regulation of lymphocyte activation	3	1.08303	0.629246	CD47, ADORA2A, THY1	179	144	12092	1.40736	1	0.998523	100
GOTERM_BP_FAT	GO:0002694~regulation of leukocyte activation	3	1.08303	0.689241	CD47, ADORA2A, THY1	179	161	12092	1.25875	1	0.999229	100
GOTERM_BP_FAT	GO:0050865~regulation of cell activation	3	1.08303	0.711538	CD47, ADORA2A, THY1	179	168	12092	1.2063	1	0.999435	100
Annotation Cluster 43	Enrichment Score: 0.33803536277678253
Category	Term	Count	%	PValue	Genes	List Total	Pop Hits	Pop Total	Fold Enrichment	Bonferroni	Benjamini	FDR
GOTERM_BP_FAT	GO:0060341~regulation of cellular localization	6	2.16606	0.38255	KISS1R, ADORA2A, PYCARD, ADRBK1, HADH, MBTPS1	179	277	12092	1.46324	1	0.991442	99.9683
GOTERM_BP_FAT	GO:0051223~regulation of protein transport	3	1.08303	0.43962	ADORA2A, PYCARD, MBTPS1	179	101	12092	2.00653	1	0.993953	99.9937
GOTERM_BP_FAT	GO:0070201~regulation of establishment of protein localization	3	1.08303	0.464329	ADORA2A, PYCARD, MBTPS1	179	106	12092	1.91188	1	0.994852	99.997
GOTERM_BP_FAT	GO:0032880~regulation of protein localization	3	1.08303	0.569204	ADORA2A, PYCARD, MBTPS1	179	129	12092	1.571	1	0.997477	99.9999
Annotation Cluster 44	Enrichment Score: 0.33433630071941006
Category	Term	Count	%	PValue	Genes	List Total	Pop Hits	Pop Total	Fold Enrichment	Bonferroni	Benjamini	FDR
GOTERM_BP_FAT	GO:0009719~response to endogenous stimulus	11	3.97112	0.336153	PRKAR2B, CCND1, MSH2, PGF, ADORA2A, SOCS1, FABP3, RGS9, HADH, GCGR, CCNA2	179	573	12092	1.29683	1	0.990222	99.8935
GOTERM_BP_FAT	GO:0010033~response to organic substance	16	5.77617	0.391783	MSH2, ADORA2A, PGF, SOCS1, EPHX1, ADRBK1, GCGR, PRKAR2B, CCND1, P2RX2, PRKRA, FABP3, SPR, RGS9, HADH, CCNA2	179	928	12092	1.16471	1	0.991923	99.9753
GOTERM_BP_FAT	GO:0009725~response to hormone stimulus	9	3.2491	0.478563	PRKAR2B, CCND1, PGF, SOCS1, FABP3, RGS9, HADH, GCGR, CCNA2	179	510	12092	1.19211	1	0.995525	99.9981
GOTERM_BP_FAT	GO:0042493~response to drug	6	2.16606	0.529315	CCND1, MSH2, PGF, SOCS1, FABP3, HADH	179	327	12092	1.23951	1	0.99652	99.9997
GOTERM_BP_FAT	GO:0043434~response to peptide hormone stimulus	4	1.44404	0.638386	SOCS1, FABP3, HADH, CCNA2	179	222	12092	1.21717	1	0.998675	100
Annotation Cluster 45	Enrichment Score: 0.325025079577548
Category	Term	Count	%	PValue	Genes	List Total	Pop Hits	Pop Total	Fold Enrichment	Bonferroni	Benjamini	FDR
GOTERM_BP_FAT	GO:0001701~in utero embryonic development	5	1.80505	0.449285	GINS1, CCNB2, MSH2, COPS3, HOPX	179	233	12092	1.44964	1	0.994177	99.9953
GOTERM_BP_FAT	GO:0043009~chordate embryonic development	7	2.52708	0.479143	GINS1, CCNB2, MSH2, COPS3, PHGDH, HOPX, HOXD1	179	376	12092	1.25764	1	0.995307	99.9981
GOTERM_BP_FAT	GO:0009792~embryonic development ending in birth or egg hatching	7	2.52708	0.491969	GINS1, CCNB2, MSH2, COPS3, PHGDH, HOPX, HOXD1	179	381	12092	1.24113	1	0.995218	99.9988
Annotation Cluster 46	Enrichment Score: 0.3208042126887453
Category	Term	Count	%	PValue	Genes	List Total	Pop Hits	Pop Total	Fold Enrichment	Bonferroni	Benjamini	FDR
GOTERM_CC_FAT	GO:0033267~axon part	3	1.08303	0.360353	ADORA2A, SPTBN4, P2RX2	173	79	10776	2.36541	1	0.907739	99.6873
GOTERM_CC_FAT	GO:0030424~axon	5	1.80505	0.390125	NRTN, ADORA2A, SPTBN4, P2RX2, ADRBK1	173	197	10776	1.58094	1	0.915627	99.831
GOTERM_BP_FAT	GO:0019226~transmission of nerve impulse	6	2.16606	0.404629	STX7, ADORA2A, HEXB, SPTBN4, P2RX2, HTR3A	179	283	12092	1.43222	1	0.992141	99.9827
GOTERM_CC_FAT	GO:0044463~cell projection part	5	1.80505	0.581088	INPP5J, ADORA2A, SPTBN4, P2RX2, ADRBK1	173	254	10776	1.22616	1	0.963653	99.9987
GOTERM_BP_FAT	GO:0007610~behavior	6	2.16606	0.75292	PRKAR2B, EFNB3, ADORA2A, HEXB, SPTBN4, P2RX2	179	424	12092	0.95594	1	0.999705	100
Annotation Cluster 47	Enrichment Score: 0.31240736663585633
Category	Term	Count	%	PValue	Genes	List Total	Pop Hits	Pop Total	Fold Enrichment	Bonferroni	Benjamini	FDR
GOTERM_BP_FAT	GO:0045017~glycerolipid biosynthetic process	3	1.08303	0.286461	FABP3, LPCAT2, PEX7	179	72	12092	2.81471	1	0.987009	99.6443
GOTERM_BP_FAT	GO:0008610~lipid biosynthetic process	5	1.80505	0.59682	DHCR7, HEXB, FABP3, LPCAT2, PEX7	179	281	12092	1.20201	1	0.998131	100
GOTERM_BP_FAT	GO:0046486~glycerolipid metabolic process	3	1.08303	0.675879	FABP3, LPCAT2, PEX7	179	157	12092	1.29082	1	0.99913	100
Annotation Cluster 48	Enrichment Score: 0.2879293753370708
Category	Term	Count	%	PValue	Genes	List Total	Pop Hits	Pop Total	Fold Enrichment	Bonferroni	Benjamini	FDR
GOTERM_BP_FAT	GO:0019226~transmission of nerve impulse	6	2.16606	0.404629	STX7, ADORA2A, HEXB, SPTBN4, P2RX2, HTR3A	179	283	12092	1.43222	1	0.992141	99.9827
GOTERM_BP_FAT	GO:0007267~cell-cell signaling	6	2.16606	0.537471	STX7, PANX2, ADORA2A, P2RX2, HTR3A, SMPD3	179	330	12092	1.22824	1	0.996598	99.9997
GOTERM_BP_FAT	GO:0007268~synaptic transmission	4	1.44404	0.629217	STX7, ADORA2A, P2RX2, HTR3A	179	219	12092	1.23385	1	0.998562	100
Annotation Cluster 49	Enrichment Score: 0.28507568042632214
Category	Term	Count	%	PValue	Genes	List Total	Pop Hits	Pop Total	Fold Enrichment	Bonferroni	Benjamini	FDR
GOTERM_BP_FAT	GO:0002520~immune system development	6	2.16606	0.342713	SATB1, CCNB2, MSH2, XRCC6, VEGFA, ZFP278	179	262	12092	1.54702	1	0.990339	99.9098
GOTERM_BP_FAT	GO:0030098~lymphocyte differentiation	3	1.08303	0.409176	SATB1, MSH2, ZFP278	179	95	12092	2.13325	1	0.992469	99.9848
GOTERM_BP_FAT	GO:0001775~cell activation	5	1.80505	0.480626	SATB1, MSH2, ADORA2A, ZFP278, THY1	179	242	12092	1.39572	1	0.995285	99.9982
GOTERM_BP_FAT	GO:0048534~hemopoietic or lymphoid organ development	5	1.80505	0.502607	SATB1, CCNB2, MSH2, VEGFA, ZFP278	179	250	12092	1.35106	1	0.995368	99.9991
GOTERM_BP_FAT	GO:0002521~leukocyte differentiation	3	1.08303	0.547699	SATB1, MSH2, ZFP278	179	124	12092	1.63435	1	0.996871	99.9998
GOTERM_BP_FAT	GO:0045321~leukocyte activation	4	1.44404	0.610409	SATB1, MSH2, ZFP278, THY1	179	213	12092	1.2686	1	0.998256	100
GOTERM_BP_FAT	GO:0030097~hemopoiesis	4	1.44404	0.650364	SATB1, MSH2, VEGFA, ZFP278	179	226	12092	1.19563	1	0.998906	100
GOTERM_BP_FAT	GO:0046649~lymphocyte activation	3	1.08303	0.711538	SATB1, MSH2, ZFP278	179	168	12092	1.2063	1	0.999435	100
Annotation Cluster 50	Enrichment Score: 0.2756065526999127
Category	Term	Count	%	PValue	Genes	List Total	Pop Hits	Pop Total	Fold Enrichment	Bonferroni	Benjamini	FDR
GOTERM_BP_FAT	GO:0006468~protein amino acid phosphorylation	11	3.97112	0.425758	KISS1R, CCND1, ULK1, C1QTNF2, PASK, PRKRA, PKMYT1, STK39, ADRBK1, PBK, CHEK2	179	618	12092	1.2024	1	0.993487	99.9906
GOTERM_MF_FAT	GO:0004672~protein kinase activity	10	3.61011	0.434541	CCND1, ULK1, PASK, PKMYT1, STK39, ADRBK1, PBK, CHEK2, KCNH3, MELK	175	563	11963	1.21421	1	0.994793	99.9663
GOTERM_BP_FAT	GO:0016310~phosphorylation	12	4.33213	0.484776	KISS1R, CCND1, MSH2, ULK1, C1QTNF2, PASK, PRKRA, PKMYT1, STK39, ADRBK1, PBK, CHEK2	179	715	12092	1.13376	1	0.995331	99.9985
GOTERM_BP_FAT	GO:0006796~phosphate metabolic process	13	4.69314	0.601149	MSH2, PASK, PKMYT1, ADRBK1, PBK, CHEK2, CCND1, KISS1R, PTP4A3, ULK1, PRKRA, C1QTNF2, STK39	179	849	12092	1.03438	1	0.998167	100
GOTERM_BP_FAT	GO:0006793~phosphorus metabolic process	13	4.69314	0.604475	MSH2, PASK, PKMYT1, ADRBK1, PBK, CHEK2, CCND1, KISS1R, PTP4A3, ULK1, PRKRA, C1QTNF2, STK39	179	851	12092	1.03195	1	0.998171	100
GOTERM_MF_FAT	GO:0004674~protein serine/threonine kinase activity	6	2.16606	0.681185	PASK, PKMYT1, STK39, ADRBK1, PBK, CHEK2	175	393	11963	1.04366	1	0.999244	100
Annotation Cluster 51	Enrichment Score: 0.2670168805444506
Category	Term	Count	%	PValue	Genes	List Total	Pop Hits	Pop Total	Fold Enrichment	Bonferroni	Benjamini	FDR
GOTERM_BP_FAT	GO:0007517~muscle organ development	4	1.44404	0.451673	P2RX2, VAMP5, CBY1, TAGLN3	179	169	12092	1.59889	1	0.994066	99.9956
GOTERM_BP_FAT	GO:0014706~striated muscle tissue development	3	1.08303	0.577598	P2RX2, VAMP5, CBY1	179	131	12092	1.54702	1	0.997683	99.9999
GOTERM_BP_FAT	GO:0060537~muscle tissue development	3	1.08303	0.606037	P2RX2, VAMP5, CBY1	179	138	12092	1.46855	1	0.99817	100
Annotation Cluster 52	Enrichment Score: 0.2559165185012813
Category	Term	Count	%	PValue	Genes	List Total	Pop Hits	Pop Total	Fold Enrichment	Bonferroni	Benjamini	FDR
GOTERM_CC_FAT	GO:0030424~axon	5	1.80505	0.390125	NRTN, ADORA2A, SPTBN4, P2RX2, ADRBK1	173	197	10776	1.58094	1	0.915627	99.831
GOTERM_BP_FAT	GO:0008015~blood circulation	4	1.44404	0.396515	ADORA2A, P2RX2, VEGFA, ADRBK1	179	155	12092	1.74331	1	0.991815	99.9783
GOTERM_BP_FAT	GO:0003013~circulatory system process	4	1.44404	0.396515	ADORA2A, P2RX2, VEGFA, ADRBK1	179	155	12092	1.74331	1	0.991815	99.9783
GOTERM_CC_FAT	GO:0044463~cell projection part	5	1.80505	0.581088	INPP5J, ADORA2A, SPTBN4, P2RX2, ADRBK1	173	254	10776	1.22616	1	0.963653	99.9987
GOTERM_BP_FAT	GO:0048878~chemical homeostasis	6	2.16606	0.855426	MT1A, ADORA2A, HEXB, P2RX2, VEGFA, BNIP3	179	492	12092	0.823818	1	0.999957	100
GOTERM_BP_FAT	GO:0042592~homeostatic process	7	2.52708	0.95577	CCNB2, MT1A, ADORA2A, HEXB, P2RX2, VEGFA, BNIP3	179	714	12092	0.662285	1	1	100
Annotation Cluster 53	Enrichment Score: 0.25347755516368015
Category	Term	Count	%	PValue	Genes	List Total	Pop Hits	Pop Total	Fold Enrichment	Bonferroni	Benjamini	FDR
GOTERM_BP_FAT	GO:0031399~regulation of protein modification process	6	2.16606	0.392407	PRKAR2B, CCND1, INPP5J, SOCS1, FBXO5, THY1	179	279	12092	1.45275	1	0.991763	99.9757
GOTERM_BP_FAT	GO:0031400~negative regulation of protein modification process	3	1.08303	0.464329	INPP5J, SOCS1, FBXO5	179	106	12092	1.91188	1	0.994852	99.997
GOTERM_BP_FAT	GO:0032268~regulation of cellular protein metabolic process	7	2.52708	0.578373	PRKAR2B, CCND1, INPP5J, SOCS1, FBXO5, MIF4GD, THY1	179	416	12092	1.13671	1	0.99765	99.9999
GOTERM_BP_FAT	GO:0032269~negative regulation of cellular protein metabolic process	3	1.08303	0.708436	INPP5J, SOCS1, FBXO5	179	167	12092	1.21353	1	0.999414	100
GOTERM_BP_FAT	GO:0051248~negative regulation of protein metabolic process	3	1.08303	0.723671	INPP5J, SOCS1, FBXO5	179	172	12092	1.17825	1	0.999509	100
Annotation Cluster 54	Enrichment Score: 0.2531880101577435
Category	Term	Count	%	PValue	Genes	List Total	Pop Hits	Pop Total	Fold Enrichment	Bonferroni	Benjamini	FDR
GOTERM_BP_FAT	GO:0007155~cell adhesion	8	2.88809	0.525797	CD47, AMIGO2, CLDN3, PCDHA13, MCAM, NEGR1, THY1, ROM1	179	463	12092	1.16722	1	0.996514	99.9996
GOTERM_BP_FAT	GO:0022610~biological adhesion	8	2.88809	0.525797	CD47, AMIGO2, CLDN3, PCDHA13, MCAM, NEGR1, THY1, ROM1	179	463	12092	1.16722	1	0.996514	99.9996
GOTERM_BP_FAT	GO:0016337~cell-cell adhesion	4	1.44404	0.629217	AMIGO2, CLDN3, PCDHA13, THY1	179	219	12092	1.23385	1	0.998562	100
Annotation Cluster 55	Enrichment Score: 0.2422686011098675
Category	Term	Count	%	PValue	Genes	List Total	Pop Hits	Pop Total	Fold Enrichment	Bonferroni	Benjamini	FDR
GOTERM_CC_FAT	GO:0031968~organelle outer membrane	4	1.44404	0.201879	DHCR7, BNIP3, CYB5A, PPP2R2B	173	97	10776	2.56862	1	0.768382	94.5555
GOTERM_CC_FAT	GO:0019867~outer membrane	4	1.44404	0.218455	DHCR7, BNIP3, CYB5A, PPP2R2B	173	101	10776	2.46689	1	0.780591	95.8476
GOTERM_CC_FAT	GO:0005741~mitochondrial outer membrane	3	1.08303	0.383278	BNIP3, CYB5A, PPP2R2B	173	83	10776	2.25141	1	0.915254	99.8048
GOTERM_CC_FAT	GO:0044429~mitochondrial part	8	2.88809	0.721091	PRKAR2B, IVD, BNIP3, ECHS1, CYB5A, DARS2, HADH, PPP2R2B	173	515	10776	0.967596	1	0.989682	100
GOTERM_CC_FAT	GO:0005635~nuclear envelope	3	1.08303	0.740845	NRM, DHCR7, BNIP3	173	164	10776	1.13943	1	0.990242	100
GOTERM_CC_FAT	GO:0031090~organelle membrane	14	5.05415	0.747438	STX7, ADORA2A, BNIP3, CYB5A, CSPG5, MGAT1, PRKAR2B, ST6GALNAC3, ST3GAL2, ULK1, DHCR7, POMT1, PPP2R2B, HADH	173	941	10776	0.926723	1	0.990454	100
GOTERM_CC_FAT	GO:0031966~mitochondrial membrane	5	1.80505	0.834756	PRKAR2B, BNIP3, CYB5A, HADH, PPP2R2B	173	362	10776	0.860346	1	0.996071	100
GOTERM_CC_FAT	GO:0005740~mitochondrial envelope	5	1.80505	0.870659	PRKAR2B, BNIP3, CYB5A, HADH, PPP2R2B	173	387	10776	0.804768	1	0.997666	100
GOTERM_CC_FAT	GO:0031967~organelle envelope	7	2.52708	0.87553	PRKAR2B, NRM, DHCR7, BNIP3, CYB5A, HADH, PPP2R2B	173	547	10776	0.797117	1	0.997583	100
GOTERM_CC_FAT	GO:0031975~envelope	7	2.52708	0.879784	PRKAR2B, NRM, DHCR7, BNIP3, CYB5A, HADH, PPP2R2B	173	551	10776	0.791331	1	0.997649	100
Annotation Cluster 56	Enrichment Score: 0.2352340060923445
Category	Term	Count	%	PValue	Genes	List Total	Pop Hits	Pop Total	Fold Enrichment	Bonferroni	Benjamini	FDR
GOTERM_CC_FAT	GO:0005759~mitochondrial matrix	4	1.44404	0.522581	IVD, ECHS1, DARS2, HADH	173	175	10776	1.42375	1	0.953085	99.9928
GOTERM_CC_FAT	GO:0031980~mitochondrial lumen	4	1.44404	0.522581	IVD, ECHS1, DARS2, HADH	173	175	10776	1.42375	1	0.953085	99.9928
GOTERM_CC_FAT	GO:0044429~mitochondrial part	8	2.88809	0.721091	PRKAR2B, IVD, BNIP3, ECHS1, CYB5A, DARS2, HADH, PPP2R2B	173	515	10776	0.967596	1	0.989682	100
Annotation Cluster 57	Enrichment Score: 0.2238198757933906
Category	Term	Count	%	PValue	Genes	List Total	Pop Hits	Pop Total	Fold Enrichment	Bonferroni	Benjamini	FDR
GOTERM_BP_FAT	GO:0008406~gonad development	3	1.08303	0.50715	CCND1, MSH2, VEGFA	179	115	12092	1.76225	1	0.995568	99.9993
GOTERM_BP_FAT	GO:0045137~development of primary sexual characteristics	3	1.08303	0.573416	CCND1, MSH2, VEGFA	179	130	12092	1.55892	1	0.997583	99.9999
GOTERM_BP_FAT	GO:0003006~reproductive developmental process	5	1.80505	0.599634	CCND1, MSH2, VEGFA, FBXO5, PPP2R2B	179	282	12092	1.19775	1	0.99817	100
GOTERM_BP_FAT	GO:0007548~sex differentiation	3	1.08303	0.654972	CCND1, MSH2, VEGFA	179	151	12092	1.34211	1	0.998907	100
GOTERM_BP_FAT	GO:0048608~reproductive structure development	3	1.08303	0.665556	CCND1, MSH2, VEGFA	179	154	12092	1.31597	1	0.999053	100
Annotation Cluster 58	Enrichment Score: 0.18622350224294398
Category	Term	Count	%	PValue	Genes	List Total	Pop Hits	Pop Total	Fold Enrichment	Bonferroni	Benjamini	FDR
GOTERM_BP_FAT	GO:0040012~regulation of locomotion	4	1.44404	0.530014	KISS1R, ADORA2A, VEGFA, THY1	179	188	12092	1.4373	1	0.996369	99.9997
GOTERM_CC_FAT	GO:0009986~cell surface	6	2.16606	0.633835	KISS1R, RTN4RL1, SCUBE1, VEGFA, NOTCH4, THY1	173	339	10776	1.10246	1	0.976891	99.9998
GOTERM_BP_FAT	GO:0030334~regulation of cell migration	3	1.08303	0.702149	KISS1R, VEGFA, THY1	179	165	12092	1.22824	1	0.999388	100
GOTERM_BP_FAT	GO:0051270~regulation of cell motion	3	1.08303	0.762805	KISS1R, VEGFA, THY1	179	186	12092	1.08957	1	0.999753	100
Annotation Cluster 59	Enrichment Score: 0.18275258256800098
Category	Term	Count	%	PValue	Genes	List Total	Pop Hits	Pop Total	Fold Enrichment	Bonferroni	Benjamini	FDR
GOTERM_BP_FAT	GO:0031399~regulation of protein modification process	6	2.16606	0.392407	PRKAR2B, CCND1, INPP5J, SOCS1, FBXO5, THY1	179	279	12092	1.45275	1	0.991763	99.9757
GOTERM_BP_FAT	GO:0032268~regulation of cellular protein metabolic process	7	2.52708	0.578373	PRKAR2B, CCND1, INPP5J, SOCS1, FBXO5, MIF4GD, THY1	179	416	12092	1.13671	1	0.99765	99.9999
GOTERM_BP_FAT	GO:0031401~positive regulation of protein modification process	3	1.08303	0.741066	CCND1, FBXO5, THY1	179	178	12092	1.13853	1	0.999624	100
GOTERM_BP_FAT	GO:0032270~positive regulation of cellular protein metabolic process	3	1.08303	0.842133	CCND1, FBXO5, THY1	179	222	12092	0.912879	1	0.999946	100
GOTERM_BP_FAT	GO:0051247~positive regulation of protein metabolic process	3	1.08303	0.861102	CCND1, FBXO5, THY1	179	233	12092	0.869782	1	0.999963	100
Annotation Cluster 60	Enrichment Score: 0.1585395871103692
Category	Term	Count	%	PValue	Genes	List Total	Pop Hits	Pop Total	Fold Enrichment	Bonferroni	Benjamini	FDR
GOTERM_MF_FAT	GO:0020037~heme binding	3	1.08303	0.637629	GUCY1B3, CYGB, CYB5A	175	148	11963	1.38568	1	0.998998	99.9999
GOTERM_MF_FAT	GO:0046906~tetrapyrrole binding	3	1.08303	0.659122	GUCY1B3, CYGB, CYB5A	175	154	11963	1.33169	1	0.998963	100
GOTERM_MF_FAT	GO:0005506~iron ion binding	4	1.44404	0.795879	ISCU, GUCY1B3, CYGB, CYB5A	175	289	11963	0.946159	1	0.999907	100
Annotation Cluster 61	Enrichment Score: 0.14662743595210456
Category	Term	Count	%	PValue	Genes	List Total	Pop Hits	Pop Total	Fold Enrichment	Bonferroni	Benjamini	FDR
GOTERM_BP_FAT	GO:0042391~regulation of membrane potential	4	1.44404	0.388734	ADORA2A, HEXB, P2RX2, BNIP3	179	153	12092	1.76609	1	0.99177	99.9732
GOTERM_BP_FAT	GO:0019226~transmission of nerve impulse	6	2.16606	0.404629	STX7, ADORA2A, HEXB, SPTBN4, P2RX2, HTR3A	179	283	12092	1.43222	1	0.992141	99.9827
GOTERM_BP_FAT	GO:0007610~behavior	6	2.16606	0.75292	PRKAR2B, EFNB3, ADORA2A, HEXB, SPTBN4, P2RX2	179	424	12092	0.95594	1	0.999705	100
GOTERM_BP_FAT	GO:0006873~cellular ion homeostasis	5	1.80505	0.79866	MT1A, ADORA2A, HEXB, P2RX2, BNIP3	179	370	12092	0.912879	1	0.999875	100
GOTERM_BP_FAT	GO:0055082~cellular chemical homeostasis	5	1.80505	0.807097	MT1A, ADORA2A, HEXB, P2RX2, BNIP3	179	375	12092	0.900708	1	0.999884	100
GOTERM_BP_FAT	GO:0050801~ion homeostasis	5	1.80505	0.847834	MT1A, ADORA2A, HEXB, P2RX2, BNIP3	179	402	12092	0.840212	1	0.999952	100
GOTERM_BP_FAT	GO:0048878~chemical homeostasis	6	2.16606	0.855426	MT1A, ADORA2A, HEXB, P2RX2, VEGFA, BNIP3	179	492	12092	0.823818	1	0.999957	100
GOTERM_BP_FAT	GO:0019725~cellular homeostasis	5	1.80505	0.905233	MT1A, ADORA2A, HEXB, P2RX2, BNIP3	179	453	12092	0.745619	1	0.999993	100
GOTERM_BP_FAT	GO:0042592~homeostatic process	7	2.52708	0.95577	CCNB2, MT1A, ADORA2A, HEXB, P2RX2, VEGFA, BNIP3	179	714	12092	0.662285	1	1	100
Annotation Cluster 62	Enrichment Score: 0.1362087208858762
Category	Term	Count	%	PValue	Genes	List Total	Pop Hits	Pop Total	Fold Enrichment	Bonferroni	Benjamini	FDR
GOTERM_BP_FAT	GO:0006357~regulation of transcription from RNA polymerase II promoter	12	4.33213	0.276763	E2F1, DNMT3A, SATB1, TIMELESS, MAFB, FOXM1, XRCC6, PSMC3IP, VEGFA, HOPX, HES6, ECSIT	179	604	12092	1.34211	1	0.985582	99.5544
GOTERM_BP_FAT	GO:0045944~positive regulation of transcription from RNA polymerase II promoter	6	2.16606	0.671572	E2F1, MAFB, FOXM1, XRCC6, PSMC3IP, VEGFA	179	384	12092	1.05552	1	0.999081	100
GOTERM_BP_FAT	GO:0031328~positive regulation of cellular biosynthetic process	9	3.2491	0.766823	E2F1, MAFB, ADORA2A, FOXM1, XRCC6, C1QTNF2, PSMC3IP, VEGFA, CCNA2	179	663	12092	0.91701	1	0.999769	100
GOTERM_BP_FAT	GO:0010604~positive regulation of macromolecule metabolic process	11	3.97112	0.781289	E2F1, CCND1, MAFB, FOXM1, XRCC6, C1QTNF2, PSMC3IP, VEGFA, FBXO5, CCNA2, THY1	179	825	12092	0.900708	1	0.999824	100
GOTERM_BP_FAT	GO:0009891~positive regulation of biosynthetic process	9	3.2491	0.783698	E2F1, MAFB, ADORA2A, FOXM1, XRCC6, C1QTNF2, PSMC3IP, VEGFA, CCNA2	179	675	12092	0.900708	1	0.99983	100
GOTERM_BP_FAT	GO:0045935~positive regulation of nucleobase, nucleoside, nucleotide and nucleic acid metabolic process	8	2.88809	0.797663	E2F1, MAFB, ADORA2A, FOXM1, XRCC6, PSMC3IP, VEGFA, CCNA2	179	608	12092	0.888856	1	0.999876	100
GOTERM_BP_FAT	GO:0045941~positive regulation of transcription	7	2.52708	0.803905	E2F1, MAFB, FOXM1, XRCC6, PSMC3IP, VEGFA, CCNA2	179	534	12092	0.885527	1	0.999885	100
GOTERM_BP_FAT	GO:0045893~positive regulation of transcription, DNA-dependent	6	2.16606	0.806523	E2F1, MAFB, FOXM1, XRCC6, PSMC3IP, VEGFA	179	456	12092	0.888856	1	0.999886	100
GOTERM_BP_FAT	GO:0051254~positive regulation of RNA metabolic process	6	2.16606	0.812532	E2F1, MAFB, FOXM1, XRCC6, PSMC3IP, VEGFA	179	460	12092	0.881127	1	0.999895	100
GOTERM_BP_FAT	GO:0051173~positive regulation of nitrogen compound metabolic process	8	2.88809	0.821299	E2F1, MAFB, ADORA2A, FOXM1, XRCC6, PSMC3IP, VEGFA, CCNA2	179	626	12092	0.863298	1	0.999916	100
GOTERM_BP_FAT	GO:0010628~positive regulation of gene expression	7	2.52708	0.821813	E2F1, MAFB, FOXM1, XRCC6, PSMC3IP, VEGFA, CCNA2	179	547	12092	0.864482	1	0.999915	100
GOTERM_BP_FAT	GO:0010557~positive regulation of macromolecule biosynthetic process	8	2.88809	0.823789	E2F1, MAFB, FOXM1, XRCC6, C1QTNF2, PSMC3IP, VEGFA, CCNA2	179	628	12092	0.860549	1	0.999917	100
GOTERM_MF_FAT	GO:0008134~transcription factor binding	4	1.44404	0.831492	E2F1, MAFB, PSMC3IP, HES6	175	309	11963	0.884919	1	0.99996	100
Annotation Cluster 63	Enrichment Score: 0.11805075039817074
Category	Term	Count	%	PValue	Genes	List Total	Pop Hits	Pop Total	Fold Enrichment	Bonferroni	Benjamini	FDR
GOTERM_MF_FAT	GO:0043169~cation binding	42	15.1625	0.605467	FHL1, CABP1, HEXB, NT5DC2, ATP10D, RNF187, CBX6, ZDHHC23, MT1A, RNF166, POMT1, NAGA, FBXO5, NGFRAP1, CYGB, LOXL2, PCDHA13, ZFP278, GALNT14, DCTD, DNMT3A, CPPED1, NCALD, MSH2, CYB5A, RNASEH2A, LPCAT2, SIRT3, ISCU, ACCN4, PHF19, POLD1, P2RX2, DEF8, NOTCH4, GUCY1B3, CHFR, KCNH3, ADD3, MBTPS1, SMPD3, DUT	175	2893	11963	0.992437	1	0.998558	99.9998
GOTERM_MF_FAT	GO:0043167~ion binding	42	15.1625	0.654091	FHL1, CABP1, HEXB, NT5DC2, ATP10D, RNF187, CBX6, ZDHHC23, MT1A, RNF166, POMT1, NAGA, FBXO5, NGFRAP1, CYGB, LOXL2, PCDHA13, ZFP278, GALNT14, DCTD, DNMT3A, CPPED1, NCALD, MSH2, CYB5A, RNASEH2A, LPCAT2, SIRT3, ISCU, ACCN4, PHF19, POLD1, P2RX2, DEF8, NOTCH4, GUCY1B3, CHFR, KCNH3, ADD3, MBTPS1, SMPD3, DUT	175	2943	11963	0.975576	1	0.998976	100
GOTERM_MF_FAT	GO:0046872~metal ion binding	40	14.4404	0.701415	FHL1, CABP1, NT5DC2, ATP10D, RNF187, CBX6, ZDHHC23, MT1A, RNF166, POMT1, FBXO5, NGFRAP1, CYGB, LOXL2, PCDHA13, ZFP278, GALNT14, DCTD, DNMT3A, CPPED1, NCALD, MSH2, CYB5A, RNASEH2A, LPCAT2, SIRT3, ISCU, ACCN4, PHF19, POLD1, P2RX2, DEF8, NOTCH4, GUCY1B3, CHFR, KCNH3, ADD3, MBTPS1, SMPD3, DUT	175	2854	11963	0.958094	1	0.99944	100
GOTERM_MF_FAT	GO:0046914~transition metal ion binding	21	7.58123	0.953124	DCTD, DNMT3A, FHL1, RNF187, CYB5A, SIRT3, ZDHHC23, ISCU, PHF19, MT1A, RNF166, POLD1, P2RX2, DEF8, FBXO5, GUCY1B3, CYGB, LOXL2, CHFR, ZFP278, GALNT14	175	1874	11963	0.766041	1	1	100
GOTERM_MF_FAT	GO:0008270~zinc ion binding	15	5.41516	0.970272	DCTD, DNMT3A, FHL1, RNF187, SIRT3, ZDHHC23, PHF19, MT1A, RNF166, POLD1, DEF8, P2RX2, FBXO5, CHFR, ZFP278	175	1460	11963	0.702329	1	1	100
Annotation Cluster 64	Enrichment Score: 0.0845165741567702
Category	Term	Count	%	PValue	Genes	List Total	Pop Hits	Pop Total	Fold Enrichment	Bonferroni	Benjamini	FDR
GOTERM_BP_FAT	GO:0044265~cellular macromolecule catabolic process	6	2.16606	0.708112	SOCS1, BNIP3, NEDD4L, UBAC1, CHFR, AUH	179	401	12092	1.01077	1	0.999427	100
GOTERM_BP_FAT	GO:0019941~modification-dependent protein catabolic process	4	1.44404	0.792781	SOCS1, NEDD4L, UBAC1, CHFR	179	284	12092	0.951452	1	0.999862	100
GOTERM_BP_FAT	GO:0043632~modification-dependent macromolecule catabolic process	4	1.44404	0.792781	SOCS1, NEDD4L, UBAC1, CHFR	179	284	12092	0.951452	1	0.999862	100
GOTERM_BP_FAT	GO:0009057~macromolecule catabolic process	6	2.16606	0.812532	SOCS1, BNIP3, NEDD4L, UBAC1, CHFR, AUH	179	460	12092	0.881127	1	0.999895	100
GOTERM_BP_FAT	GO:0051603~proteolysis involved in cellular protein catabolic process	4	1.44404	0.839059	SOCS1, NEDD4L, UBAC1, CHFR	179	310	12092	0.871653	1	0.999944	100
GOTERM_BP_FAT	GO:0044257~cellular protein catabolic process	4	1.44404	0.843784	SOCS1, NEDD4L, UBAC1, CHFR	179	313	12092	0.863298	1	0.999947	100
GOTERM_BP_FAT	GO:0030163~protein catabolic process	4	1.44404	0.872325	SOCS1, NEDD4L, UBAC1, CHFR	179	333	12092	0.811448	1	0.999973	100
GOTERM_BP_FAT	GO:0006508~proteolysis	8	2.88809	0.943879	SOCS1, PYCARD, ESPL1, HTRA4, NEDD4L, UBAC1, CHFR, MBTPS1	179	775	12092	0.697322	1	0.999999	100
Annotation Cluster 65	Enrichment Score: 0.06458663413569266
Category	Term	Count	%	PValue	Genes	List Total	Pop Hits	Pop Total	Fold Enrichment	Bonferroni	Benjamini	FDR
GOTERM_CC_FAT	GO:0005624~membrane fraction	10	3.61011	0.815195	PRKAR2B, CCNB2, ULK1, ADORA2A, P2RX2, EPHX1, STK39, ADRBK1, CYB5A, PCDHA13	173	716	10776	0.869958	1	0.995165	100
GOTERM_CC_FAT	GO:0005626~insoluble fraction	10	3.61011	0.859703	PRKAR2B, CCNB2, ULK1, ADORA2A, P2RX2, EPHX1, STK39, ADRBK1, CYB5A, PCDHA13	173	755	10776	0.82502	1	0.997239	100
GOTERM_CC_FAT	GO:0000267~cell fraction	12	4.33213	0.913335	PRKAR2B, CCNB2, ULK1, ADORA2A, HEXB, P2RX2, EPHX1, MTL5, STK39, ADRBK1, CYB5A, PCDHA13	173	967	10776	0.772976	1	0.998914	100
Annotation Cluster 66	Enrichment Score: 0.05431103815331
Category	Term	Count	%	PValue	Genes	List Total	Pop Hits	Pop Total	Fold Enrichment	Bonferroni	Benjamini	FDR
GOTERM_CC_FAT	GO:0005789~endoplasmic reticulum membrane	3	1.08303	0.850629	DHCR7, POMT1, CYB5A	173	209	10776	0.894101	1	0.996899	100
GOTERM_CC_FAT	GO:0042175~nuclear envelope-endoplasmic reticulum network	3	1.08303	0.873395	DHCR7, POMT1, CYB5A	173	222	10776	0.841743	1	0.997639	100
GOTERM_CC_FAT	GO:0044432~endoplasmic reticulum part	3	1.08303	0.924946	DHCR7, POMT1, CYB5A	173	262	10776	0.713233	1	0.99921	100
Annotation Cluster 67	Enrichment Score: 0.030208206102145797
Category	Term	Count	%	PValue	Genes	List Total	Pop Hits	Pop Total	Fold Enrichment	Bonferroni	Benjamini	FDR
GOTERM_CC_FAT	GO:0044433~cytoplasmic vesicle part	3	1.08303	0.761546	ULK1, VEGFA, CSPG5	173	171	10776	1.09279	1	0.991023	100
GOTERM_CC_FAT	GO:0016023~cytoplasmic membrane-bounded vesicle	5	1.80505	0.969394	SVOP, ULK1, HEXB, VEGFA, CSPG5	173	520	10776	0.598933	1	0.999898	100
GOTERM_CC_FAT	GO:0031988~membrane-bounded vesicle	5	1.80505	0.976611	SVOP, ULK1, HEXB, VEGFA, CSPG5	173	543	10776	0.573564	1	0.999944	100
GOTERM_CC_FAT	GO:0031410~cytoplasmic vesicle	5	1.80505	0.987489	SVOP, ULK1, HEXB, VEGFA, CSPG5	173	595	10776	0.523437	1	0.999988	100
GOTERM_CC_FAT	GO:0031982~vesicle	5	1.80505	0.991994	SVOP, ULK1, HEXB, VEGFA, CSPG5	173	631	10776	0.493574	1	0.999996	100
Annotation Cluster 68	Enrichment Score: 0.026411965635170603
Category	Term	Count	%	PValue	Genes	List Total	Pop Hits	Pop Total	Fold Enrichment	Bonferroni	Benjamini	FDR
GOTERM_CC_FAT	GO:0005615~extracellular space	6	2.16606	0.898965	PGF, SCUBE1, C1QTNF2, VEGFA, PCDHA13, CBX6	173	492	10776	0.759622	1	0.998454	100
GOTERM_CC_FAT	GO:0005576~extracellular region	15	5.41516	0.956541	NRTN, NXPH4, LITAF, PGF, SCUBE1, CBX6, EMILIN1, ST3GAL2, C1QTNF2, VEGFA, PYCARD, RGD1359378, HTRA4, PCDHA13, SEZ6	173	1281	10776	0.72938	1	0.999787	100
GOTERM_CC_FAT	GO:0044421~extracellular region part	7	2.52708	0.968987	PGF, SCUBE1, C1QTNF2, VEGFA, PCDHA13, CBX6, EMILIN1	173	693	10776	0.629182	1	0.999905	100
Annotation Cluster 69	Enrichment Score: 0.01597109535981764
Category	Term	Count	%	PValue	Genes	List Total	Pop Hits	Pop Total	Fold Enrichment	Bonferroni	Benjamini	FDR
GOTERM_BP_FAT	GO:0006886~intracellular protein transport	3	1.08303	0.926485	STX7, POLA2, PEX7	179	286	12092	0.708599	1	0.999998	100
GOTERM_BP_FAT	GO:0046907~intracellular transport	5	1.80505	0.935326	DYNC1I1, STX7, BNIP3, POLA2, PEX7	179	492	12092	0.686515	1	0.999999	100
GOTERM_BP_FAT	GO:0034613~cellular protein localization	3	1.08303	0.951206	STX7, POLA2, PEX7	179	319	12092	0.635295	1	1	100
GOTERM_BP_FAT	GO:0070727~cellular macromolecule localization	3	1.08303	0.952417	STX7, POLA2, PEX7	179	321	12092	0.631337	1	1	100
GOTERM_BP_FAT	GO:0008104~protein localization	5	1.80505	0.989095	STX7, ULK1, POLA2, CBY1, PEX7	179	658	12092	0.513321	1	1	100
GOTERM_BP_FAT	GO:0015031~protein transport	3	1.08303	0.997693	STX7, POLA2, PEX7	179	549	12092	0.369142	1	1	100
GOTERM_BP_FAT	GO:0045184~establishment of protein localization	3	1.08303	0.997847	STX7, POLA2, PEX7	179	554	12092	0.365811	1	1	100
Annotation Cluster 70	Enrichment Score: 0.010594071807110918
Category	Term	Count	%	PValue	Genes	List Total	Pop Hits	Pop Total	Fold Enrichment	Bonferroni	Benjamini	FDR
GOTERM_BP_FAT	GO:0006508~proteolysis	8	2.88809	0.943879	SOCS1, PYCARD, ESPL1, HTRA4, NEDD4L, UBAC1, CHFR, MBTPS1	179	775	12092	0.697322	1	0.999999	100
GOTERM_MF_FAT	GO:0004175~endopeptidase activity	3	1.08303	0.975371	PYCARD, HTRA4, MBTPS1	175	377	11963	0.543979	1	1	100
GOTERM_MF_FAT	GO:0008233~peptidase activity	4	1.44404	0.988681	PYCARD, ESPL1, HTRA4, MBTPS1	175	554	11963	0.493574	1	1	100
GOTERM_MF_FAT	GO:0070011~peptidase activity, acting on L-amino acid peptides	3	1.08303	0.99651	PYCARD, HTRA4, MBTPS1	175	525	11963	0.390629	1	1	100
Annotation Cluster 71	Enrichment Score: 1.0710633740464727E-4
Category	Term	Count	%	PValue	Genes	List Total	Pop Hits	Pop Total	Fold Enrichment	Bonferroni	Benjamini	FDR
GOTERM_BP_FAT	GO:0050877~neurological system process	15	5.41516	0.999061	STX7, OLR795, ADORA2A, HEXB, SPTBN4, OLR372, OLR664, OLR1391, OLR1396, PRKAR2B, P2RX2, RGS9, HTR3A, OLR443, ROM1	179	1849	12092	0.548024	1	1	100
GOTERM_BP_FAT	GO:0007600~sensory perception	11	3.97112	0.999199	OLR1396, OLR795, HEXB, SPTBN4, P2RX2, OLR372, OLR1391, RGS9, OLR664, OLR443, ROM1	179	1496	12092	0.496714	1	1	100
GOTERM_BP_FAT	GO:0050890~cognition	12	4.33213	0.999364	PRKAR2B, OLR1396, OLR795, HEXB, SPTBN4, P2RX2, OLR372, OLR1391, RGS9, OLR664, OLR443, ROM1	179	1613	12092	0.502565	1	1	100
GOTERM_BP_FAT	GO:0009593~detection of chemical stimulus	7	2.52708	0.999875	OLR1396, OLR795, P2RX2, OLR372, OLR1391, OLR664, OLR443	179	1251	12092	0.377995	1	1	100
GOTERM_BP_FAT	GO:0007186~G-protein coupled receptor protein signaling pathway	15	5.41516	0.999882	OLR795, ADORA2A, OLR372, ADRBK1, OLR664, RGD1564933, OLR1391, FZD5, GCGR, SCTR, LPHN2, OLR1396, KISS1R, RGS9, OLR443	179	2055	12092	0.493088	1	1	100
GOTERM_MF_FAT	GO:0004984~olfactory receptor activity	7	2.52708	0.999909	OLR1396, OLR795, OLR372, OLR1391, RGD1564933, OLR664, OLR443	175	1291	11963	0.370658	1	1	100
GOTERM_BP_FAT	GO:0007606~sensory perception of chemical stimulus	7	2.52708	0.999938	OLR1396, OLR795, P2RX2, OLR372, OLR1391, OLR664, OLR443	179	1307	12092	0.361799	1	1	100
GOTERM_BP_FAT	GO:0051606~detection of stimulus	7	2.52708	0.99994	OLR1396, OLR795, P2RX2, OLR372, OLR1391, OLR664, OLR443	179	1310	12092	0.360971	1	1	100
GOTERM_BP_FAT	GO:0050911~detection of chemical stimulus involved in sensory perception of smell	6	2.16606	0.99996	OLR1396, OLR795, OLR372, OLR1391, OLR664, OLR443	179	1227	12092	0.330333	1	1	100
GOTERM_BP_FAT	GO:0050907~detection of chemical stimulus involved in sensory perception	6	2.16606	0.999965	OLR1396, OLR795, OLR372, OLR1391, OLR664, OLR443	179	1237	12092	0.327662	1	1	100
GOTERM_BP_FAT	GO:0007608~sensory perception of smell	6	2.16606	0.999974	OLR1396, OLR795, OLR372, OLR1391, OLR664, OLR443	179	1258	12092	0.322193	1	1	100
GOTERM_BP_FAT	GO:0050906~detection of stimulus involved in sensory perception	6	2.16606	0.999975	OLR1396, OLR795, OLR372, OLR1391, OLR664, OLR443	179	1261	12092	0.321426	1	1	100

## Sheet: N1
Annotation Cluster 1	Enrichment Score: 1.7601215772213101
Category	Term	Count	%	PValue	Genes	List Total	Pop Hits	Pop Total	Fold Enrichment	Bonferroni	Benjamini	FDR
GOTERM_MF_FAT	GO:0016563~transcription activator activity	3	60	0.00163532	EGR1, EGR4, JUNB	4	282	11963	31.8165	0.0385183	0.0385183	1.30432
GOTERM_BP_FAT	GO:0045941~positive regulation of transcription	3	60	0.0110064	EGR1, EGR4, JUNB	5	534	12092	13.5865	0.767973	0.767973	12.1234
GOTERM_BP_FAT	GO:0010628~positive regulation of gene expression	3	60	0.0115324	EGR1, EGR4, JUNB	5	547	12092	13.2636	0.783707	0.534926	12.6675
GOTERM_BP_FAT	GO:0045935~positive regulation of nucleobase, nucleoside, nucleotide and nucleic acid metabolic process	3	60	0.0141523	EGR1, EGR4, JUNB	5	608	12092	11.9329	0.84763	0.465887	15.3325
GOTERM_BP_FAT	GO:0051173~positive regulation of nitrogen compound metabolic process	3	60	0.0149727	EGR1, EGR4, JUNB	5	626	12092	11.5898	0.863488	0.392155	16.1517
GOTERM_BP_FAT	GO:0010557~positive regulation of macromolecule biosynthetic process	3	60	0.0150652	EGR1, EGR4, JUNB	5	628	12092	11.5529	0.865169	0.33018	16.2435
GOTERM_BP_FAT	GO:0031328~positive regulation of cellular biosynthetic process	3	60	0.0167259	EGR1, EGR4, JUNB	5	663	12092	10.943	0.892093	0.310012	17.8778
GOTERM_BP_FAT	GO:0009891~positive regulation of biosynthetic process	3	60	0.0173136	EGR1, EGR4, JUNB	5	675	12092	10.7484	0.900282	0.280605	18.4492
SP_PIR_KEYWORDS	nucleus	4	80	0.0174632	EGR1, EGR4, RHOB, JUNB	5	1537	8979	4.67352	0.430934	0.430934	14.1511
GOTERM_BP_FAT	GO:0006350~transcription	3	60	0.0177605	EGR1, EGR4, JUNB	5	684	12092	10.607	0.906093	0.255976	18.8812
SP_PIR_KEYWORDS	dna-binding	3	60	0.0214866	EGR1, EGR4, JUNB	5	561	8979	9.60321	0.500958	0.293571	17.1484
SP_PIR_KEYWORDS	transcription regulation	3	60	0.0217071	EGR1, EGR4, JUNB	5	564	8979	9.55213	0.504545	0.208712	17.3101
GOTERM_MF_FAT	GO:0030528~transcription regulator activity	3	60	0.0217823	EGR1, EGR4, JUNB	4	1051	11963	8.53687	0.410543	0.232239	16.194
SP_PIR_KEYWORDS	Transcription	3	60	0.0250587	EGR1, EGR4, JUNB	5	608	8979	8.86086	0.556073	0.183741	19.7316
GOTERM_BP_FAT	GO:0010604~positive regulation of macromolecule metabolic process	3	60	0.0254304	EGR1, EGR4, JUNB	5	825	12092	8.79418	0.966634	0.314635	25.9771
GOTERM_MF_FAT	GO:0003677~DNA binding	3	60	0.03521	EGR1, EGR4, JUNB	4	1348	11963	6.65597	0.576955	0.249307	24.9895
GOTERM_BP_FAT	GO:0045449~regulation of transcription	3	60	0.0881984	EGR1, EGR4, JUNB	5	1608	12092	4.51194	0.999995	0.669779	65.9787

## Sheet: N2a
Annotation Cluster 1	Enrichment Score: 2.2696878512862964
Category	Term	Count	%	PValue	Genes	List Total	Pop Hits	Pop Total	Fold Enrichment	Bonferroni	Benjamini	FDR
GOTERM_CC_FAT	GO:0031981~nuclear lumen	8	21.0526	0.000681853	MYOD1, MIDN, MCL1, CREM, ANKRD1, KLF4, ARL4A, PHLDA1	20	927	10776	4.64984	0.048573	0.048573	0.709428
GOTERM_CC_FAT	GO:0070013~intracellular organelle lumen	8	21.0526	0.00282016	MYOD1, MIDN, MCL1, CREM, ANKRD1, KLF4, ARL4A, PHLDA1	20	1178	10776	3.65908	0.186299	0.0979462	2.9048
GOTERM_CC_FAT	GO:0043233~organelle lumen	8	21.0526	0.00346598	MYOD1, MIDN, MCL1, CREM, ANKRD1, KLF4, ARL4A, PHLDA1	20	1221	10776	3.53022	0.223886	0.0810148	3.55917
GOTERM_CC_FAT	GO:0031974~membrane-enclosed lumen	8	21.0526	0.00405414	MYOD1, MIDN, MCL1, CREM, ANKRD1, KLF4, ARL4A, PHLDA1	20	1255	10776	3.43458	0.256624	0.0714569	4.15165
GOTERM_CC_FAT	GO:0005667~transcription factor complex	4	10.5263	0.00412152	MYOD1, CREM, ANKRD1, KLF4	20	188	10776	11.4638	0.260287	0.0585166	4.21931
GOTERM_CC_FAT	GO:0005654~nucleoplasm	5	13.1579	0.0305804	MYOD1, MCL1, CREM, ANKRD1, KLF4	20	695	10776	3.87626	0.8964	0.276669	27.6879
GOTERM_CC_FAT	GO:0044451~nucleoplasm part	4	10.5263	0.0380184	MYOD1, CREM, ANKRD1, KLF4	20	430	10776	5.01209	0.940956	0.297904	33.2739
Annotation Cluster 2	Enrichment Score: 1.648545111663623
Category	Term	Count	%	PValue	Genes	List Total	Pop Hits	Pop Total	Fold Enrichment	Bonferroni	Benjamini	FDR
GOTERM_BP_FAT	GO:0051252~regulation of RNA metabolic process	10	26.3158	0.000819521	MYOD1, KLF6, ZFP36L2, CREM, TLE3, ANKRD1, MAFK, KLF4, KDM6B, CITED2	27	1254	12092	3.57139	0.293632	0.293632	1.14661
GOTERM_MF_FAT	GO:0030528~transcription regulator activity	8	21.0526	0.00153094	MYOD1, KLF6, CREM, ANKRD1, MAFK, SERTAD1, KLF4, CITED2	22	1051	11963	4.13909	0.0666222	0.0666222	1.43052
GOTERM_BP_FAT	GO:0006355~regulation of transcription, DNA-dependent	9	23.6842	0.0031828	MYOD1, KLF6, CREM, TLE3, ANKRD1, MAFK, KLF4, KDM6B, CITED2	27	1224	12092	3.29303	0.74119	0.491266	4.38511
GOTERM_CC_FAT	GO:0005667~transcription factor complex	4	10.5263	0.00412152	MYOD1, CREM, ANKRD1, KLF4	20	188	10776	11.4638	0.260287	0.0585166	4.21931
GOTERM_MF_FAT	GO:0003700~transcription factor activity	6	15.7895	0.00440607	MYOD1, KLF6, CREM, MAFK, KLF4, CITED2	22	644	11963	5.06621	0.180213	0.0945793	4.06772
GOTERM_BP_FAT	GO:0045449~regulation of transcription	10	26.3158	0.00473873	MYOD1, KLF6, CREM, TLE3, ANKRD1, MAFK, SERTAD1, KLF4, KDM6B, CITED2	27	1608	12092	2.78515	0.866546	0.331554	6.46315
GOTERM_BP_FAT	GO:0006357~regulation of transcription from RNA polymerase II promoter	6	15.7895	0.00839721	MYOD1, KLF6, ANKRD1, KLF4, KDM6B, CITED2	27	604	12092	4.44886	0.971997	0.448938	11.1852
GOTERM_MF_FAT	GO:0003677~DNA binding	7	18.4211	0.0247602	MYOD1, KLF6, CREM, MAFK, KLF4, KDM6B, CITED2	22	1348	11963	2.82375	0.676396	0.313451	21.0049
GOTERM_BP_FAT	GO:0045941~positive regulation of transcription	5	13.1579	0.0259753	MYOD1, KLF6, SERTAD1, KLF4, CITED2	27	534	12092	4.19337	0.999986	0.752139	30.9407
GOTERM_BP_FAT	GO:0010628~positive regulation of gene expression	5	13.1579	0.0280698	MYOD1, KLF6, SERTAD1, KLF4, CITED2	27	547	12092	4.09371	0.999994	0.738499	33.0006
GOTERM_CC_FAT	GO:0005654~nucleoplasm	5	13.1579	0.0305804	MYOD1, MCL1, CREM, ANKRD1, KLF4	20	695	10776	3.87626	0.8964	0.276669	27.6879
GOTERM_CC_FAT	GO:0044451~nucleoplasm part	4	10.5263	0.0380184	MYOD1, CREM, ANKRD1, KLF4	20	430	10776	5.01209	0.940956	0.297904	33.2739
GOTERM_BP_FAT	GO:0045935~positive regulation of nucleobase, nucleoside, nucleotide and nucleic acid metabolic process	5	13.1579	0.0392487	MYOD1, KLF6, SERTAD1, KLF4, CITED2	27	608	12092	3.68299	1	0.816892	43.0621
GOTERM_BP_FAT	GO:0051173~positive regulation of nitrogen compound metabolic process	5	13.1579	0.0429793	MYOD1, KLF6, SERTAD1, KLF4, CITED2	27	626	12092	3.57709	1	0.816091	46.0944
GOTERM_BP_FAT	GO:0010557~positive regulation of macromolecule biosynthetic process	5	13.1579	0.0434061	MYOD1, KLF6, SERTAD1, KLF4, CITED2	27	628	12092	3.5657	1	0.791531	46.4316
GOTERM_BP_FAT	GO:0045944~positive regulation of transcription from RNA polymerase II promoter	4	10.5263	0.0481421	MYOD1, KLF6, KLF4, CITED2	27	384	12092	4.66512	1	0.775591	50.0438
GOTERM_BP_FAT	GO:0031328~positive regulation of cellular biosynthetic process	5	13.1579	0.0512723	MYOD1, KLF6, SERTAD1, KLF4, CITED2	27	663	12092	3.37746	1	0.774125	52.3057
GOTERM_BP_FAT	GO:0009891~positive regulation of biosynthetic process	5	13.1579	0.0541426	MYOD1, KLF6, SERTAD1, KLF4, CITED2	27	675	12092	3.31742	1	0.77124	54.2957
GOTERM_MF_FAT	GO:0043565~sequence-specific DNA binding	4	10.5263	0.0557295	CREM, MAFK, KLF4, KDM6B	22	502	11963	4.33285	0.924258	0.475392	41.6826
GOTERM_BP_FAT	GO:0045893~positive regulation of transcription, DNA-dependent	4	10.5263	0.072958	MYOD1, KLF6, KLF4, CITED2	27	456	12092	3.92853	1	0.799318	65.5483
GOTERM_BP_FAT	GO:0051254~positive regulation of RNA metabolic process	4	10.5263	0.0744806	MYOD1, KLF6, KLF4, CITED2	27	460	12092	3.89436	1	0.775013	66.3358
GOTERM_MF_FAT	GO:0016563~transcription activator activity	3	7.89474	0.0867046	MYOD1, SERTAD1, CITED2	22	282	11963	5.78482	0.983115	0.493494	57.3838
GOTERM_BP_FAT	GO:0010604~positive regulation of macromolecule metabolic process	5	13.1579	0.097343	MYOD1, KLF6, SERTAD1, KLF4, CITED2	27	825	12092	2.71425	1	0.848619	76.3206
GOTERM_BP_FAT	GO:0006350~transcription	4	10.5263	0.179705	MYOD1, KLF6, CREM, TLE3	27	684	12092	2.61902	1	0.950196	93.8358
Annotation Cluster 3	Enrichment Score: 1.464705591093444
Category	Term	Count	%	PValue	Genes	List Total	Pop Hits	Pop Total	Fold Enrichment	Bonferroni	Benjamini	FDR
GOTERM_BP_FAT	GO:0031327~negative regulation of cellular biosynthetic process	6	15.7895	0.0035053	INSIG1, HBEGF, ANKRD1, KLF4, KDM6B, CITED2	27	491	12092	5.47273	0.77437	0.391213	4.81932
GOTERM_BP_FAT	GO:0009890~negative regulation of biosynthetic process	6	15.7895	0.00382222	INSIG1, HBEGF, ANKRD1, KLF4, KDM6B, CITED2	27	501	12092	5.3635	0.802838	0.333644	5.24424
GOTERM_BP_FAT	GO:0006357~regulation of transcription from RNA polymerase II promoter	6	15.7895	0.00839721	MYOD1, KLF6, ANKRD1, KLF4, KDM6B, CITED2	27	604	12092	4.44886	0.971997	0.448938	11.1852
GOTERM_BP_FAT	GO:0010558~negative regulation of macromolecule biosynthetic process	5	13.1579	0.0183219	HBEGF, ANKRD1, KLF4, KDM6B, CITED2	27	480	12092	4.66512	0.999607	0.673746	22.9035
GOTERM_BP_FAT	GO:0010605~negative regulation of macromolecule metabolic process	5	13.1579	0.0466852	HBEGF, ANKRD1, KLF4, KDM6B, CITED2	27	643	12092	3.48252	1	0.789726	48.9574
GOTERM_BP_FAT	GO:0016481~negative regulation of transcription	4	10.5263	0.0555224	ANKRD1, KLF4, KDM6B, CITED2	27	407	12092	4.40149	1	0.759425	55.2247
GOTERM_MF_FAT	GO:0016564~transcription repressor activity	3	7.89474	0.0594341	ANKRD1, KLF4, CITED2	22	227	11963	7.18642	0.936538	0.423893	43.7991
GOTERM_BP_FAT	GO:0010629~negative regulation of gene expression	4	10.5263	0.0673793	ANKRD1, KLF4, KDM6B, CITED2	27	441	12092	4.06215	1	0.806631	62.5146
GOTERM_BP_FAT	GO:0045934~negative regulation of nucleobase, nucleoside, nucleotide and nucleic acid metabolic process	4	10.5263	0.0710753	ANKRD1, KLF4, KDM6B, CITED2	27	451	12092	3.97208	1	0.807043	64.5509
GOTERM_BP_FAT	GO:0051172~negative regulation of nitrogen compound metabolic process	4	10.5263	0.0737175	ANKRD1, KLF4, KDM6B, CITED2	27	458	12092	3.91137	1	0.786924	65.9432
GOTERM_BP_FAT	GO:0045892~negative regulation of transcription, DNA-dependent	3	7.89474	0.152299	KLF4, KDM6B, CITED2	27	323	12092	4.15961	1	0.939327	90.2132
GOTERM_BP_FAT	GO:0051253~negative regulation of RNA metabolic process	3	7.89474	0.155307	KLF4, KDM6B, CITED2	27	327	12092	4.10873	1	0.936228	90.6905
Annotation Cluster 4	Enrichment Score: 0.7106745182511605
Category	Term	Count	%	PValue	Genes	List Total	Pop Hits	Pop Total	Fold Enrichment	Bonferroni	Benjamini	FDR
GOTERM_BP_FAT	GO:0042981~regulation of apoptosis	4	10.5263	0.175928	MCL1, FEM1B, CITED2, PHLDA1	27	677	12092	2.6461	1	0.952099	93.4243
GOTERM_BP_FAT	GO:0043067~regulation of programmed cell death	4	10.5263	0.180788	MCL1, FEM1B, CITED2, PHLDA1	27	686	12092	2.61138	1	0.945826	93.9493
GOTERM_BP_FAT	GO:0010941~regulation of cell death	4	10.5263	0.182417	MCL1, FEM1B, CITED2, PHLDA1	27	689	12092	2.60001	1	0.941953	94.1164
GOTERM_BP_FAT	GO:0006915~apoptosis	3	7.89474	0.186776	MCL1, FEM1B, PHLDA1	27	368	12092	3.65097	1	0.940857	94.5426
GOTERM_BP_FAT	GO:0012501~programmed cell death	3	7.89474	0.193032	MCL1, FEM1B, PHLDA1	27	376	12092	3.57329	1	0.941676	95.1043
GOTERM_BP_FAT	GO:0008219~cell death	3	7.89474	0.222322	MCL1, FEM1B, PHLDA1	27	413	12092	3.25316	1	0.956528	97.0895
GOTERM_BP_FAT	GO:0016265~death	3	7.89474	0.227916	MCL1, FEM1B, PHLDA1	27	420	12092	3.19894	1	0.956435	97.3706
Annotation Cluster 5	Enrichment Score: 0.48170469224634643
Category	Term	Count	%	PValue	Genes	List Total	Pop Hits	Pop Total	Fold Enrichment	Bonferroni	Benjamini	FDR
GOTERM_MF_FAT	GO:0005525~GTP binding	3	7.89474	0.102924	ARF2, ARL5B, ARL4A	22	312	11963	5.22858	0.992461	0.45717	63.9928
GOTERM_MF_FAT	GO:0032561~guanyl ribonucleotide binding	3	7.89474	0.11077	ARF2, ARL5B, ARL4A	22	326	11963	5.00404	0.994923	0.444006	66.8479
GOTERM_MF_FAT	GO:0019001~guanyl nucleotide binding	3	7.89474	0.11077	ARF2, ARL5B, ARL4A	22	326	11963	5.00404	0.994923	0.444006	66.8479
GOTERM_MF_FAT	GO:0000166~nucleotide binding	4	10.5263	0.690884	ARF2, ZRSR1, ARL5B, ARL4A	22	1955	11963	1.11258	1	0.970463	99.9984
GOTERM_MF_FAT	GO:0032555~purine ribonucleotide binding	3	7.89474	0.778673	ARF2, ARL5B, ARL4A	22	1557	11963	1.04773	1	0.985615	99.9999
GOTERM_MF_FAT	GO:0032553~ribonucleotide binding	3	7.89474	0.778996	ARF2, ARL5B, ARL4A	22	1558	11963	1.04706	1	0.98161	99.9999
GOTERM_MF_FAT	GO:0017076~purine nucleotide binding	3	7.89474	0.802432	ARF2, ARL5B, ARL4A	22	1634	11963	0.998359	1	0.98265	100
Annotation Cluster 6	Enrichment Score: 0.32840426039963266
Category	Term	Count	%	PValue	Genes	List Total	Pop Hits	Pop Total	Fold Enrichment	Bonferroni	Benjamini	FDR
GOTERM_MF_FAT	GO:0008270~zinc ion binding	5	13.1579	0.249126	KLF6, ZFP36L2, TRIM47L, ZRSR1, KLF4	22	1460	11963	1.86224	0.999997	0.724545	93.2425
GOTERM_MF_FAT	GO:0046914~transition metal ion binding	5	13.1579	0.422598	KLF6, ZFP36L2, TRIM47L, ZRSR1, KLF4	22	1874	11963	1.45083	1	0.894263	99.4287
GOTERM_MF_FAT	GO:0046872~metal ion binding	6	15.7895	0.585862	KLF6, ZFP36L2, TRIM47L, PELO, ZRSR1, KLF4	22	2854	11963	1.14318	1	0.963331	99.9749
GOTERM_MF_FAT	GO:0043169~cation binding	6	15.7895	0.599492	KLF6, ZFP36L2, TRIM47L, PELO, ZRSR1, KLF4	22	2893	11963	1.12777	1	0.957886	99.9817
GOTERM_MF_FAT	GO:0043167~ion binding	6	15.7895	0.61667	KLF6, ZFP36L2, TRIM47L, PELO, ZRSR1, KLF4	22	2943	11963	1.10861	1	0.954135	99.9879

## Sheet: N2b
Annotation Cluster 1	Enrichment Score: 0.7307016843879429
Category	Term	Count	%	PValue	Genes	List Total	Pop Hits	Pop Total	Fold Enrichment	Bonferroni	Benjamini	FDR
GOTERM_BP_FAT	GO:0042981~regulation of apoptosis	3	6.66667	0.182958	DUSP1, MKL1, CASP2	15	677	12092	3.57223	1	1	92.2144
GOTERM_BP_FAT	GO:0043067~regulation of programmed cell death	3	6.66667	0.186766	DUSP1, MKL1, CASP2	15	686	12092	3.52536	1	0.999999	92.6606
GOTERM_BP_FAT	GO:0010941~regulation of cell death	3	6.66667	0.188038	DUSP1, MKL1, CASP2	15	689	12092	3.51001	1	0.999982	92.8044
Annotation Cluster 2	Enrichment Score: 0.16787174266940721
Category	Term	Count	%	PValue	Genes	List Total	Pop Hits	Pop Total	Fold Enrichment	Bonferroni	Benjamini	FDR
GOTERM_MF_FAT	GO:0008270~zinc ion binding	3	6.66667	0.440459	RNF165, SETMAR, MYT1	13	1460	11963	1.89089	1	1	99.7089
GOTERM_MF_FAT	GO:0046914~transition metal ion binding	3	6.66667	0.58213	RNF165, SETMAR, MYT1	13	1874	11963	1.47315	1	1	99.9846
GOTERM_MF_FAT	GO:0046872~metal ion binding	3	6.66667	0.819358	RNF165, SETMAR, MYT1	13	2854	11963	0.967306	1	1	100
GOTERM_MF_FAT	GO:0043169~cation binding	3	6.66667	0.825985	RNF165, SETMAR, MYT1	13	2893	11963	0.954266	1	1	100
GOTERM_MF_FAT	GO:0043167~ion binding	3	6.66667	0.834199	RNF165, SETMAR, MYT1	13	2943	11963	0.938054	1	1	100
Annotation Cluster 3	Enrichment Score: 0.03449785718294525
Category	Term	Count	%	PValue	Genes	List Total	Pop Hits	Pop Total	Fold Enrichment	Bonferroni	Benjamini	FDR
GOTERM_CC_FAT	GO:0016021~integral to membrane	5	11.1111	0.879489	PARP16, SLC25A32, FUT1, PIK3IP1, SEMA4A	15	4336	10776	0.828413	1	1	100
SP_PIR_KEYWORDS	transmembrane	5	11.1111	0.894955	PARP16, SLC25A32, FUT1, PIK3IP1, SEMA4A	23	2478	8979	0.787714	1	1	100
GOTERM_CC_FAT	GO:0031224~intrinsic to membrane	5	11.1111	0.89689	PARP16, SLC25A32, FUT1, PIK3IP1, SEMA4A	15	4467	10776	0.804119	1	1	100
SP_PIR_KEYWORDS	membrane	5	11.1111	0.970426	PARP16, SLC25A32, SNAP47, FUT1, PIK3IP1	23	3063	8979	0.63727	1	1	100
UP_SEQ_FEATURE	transmembrane region	3	6.66667	0.981245	PARP16, FUT1, PIK3IP1	19	2097	7317	0.550937	1	1	100

## Sheet: N3a
Annotation Cluster 1	Enrichment Score: 3.0143094064988567
Category	Term	Count	%	PValue	Genes	List Total	Pop Hits	Pop Total	Fold Enrichment	Bonferroni	Benjamini	FDR
GOTERM_BP_FAT	GO:0030574~collagen catabolic process	4	2.77778	0.000147747	MMP10, MMP16, MMP3, MMP13	110	12	12092	36.6424	0.166307	0.0298602	0.239347
GOTERM_BP_FAT	GO:0044243~multicellular organismal catabolic process	4	2.77778	0.000299602	MMP10, MMP16, MMP3, MMP13	110	15	12092	29.3139	0.308482	0.0401565	0.484788
GOTERM_BP_FAT	GO:0032963~collagen metabolic process	4	2.77778	0.000841953	MMP10, MMP16, MMP3, MMP13	110	21	12092	20.9385	0.645441	0.0899556	1.35677
INTERPRO	IPR001818:Peptidase M10A and M12B, matrixin and adamalysin	4	2.77778	0.000967136	MMP10, MMP16, MMP3, MMP13	103	20	10240	19.8835	0.234372	0.0435338	1.26845
GOTERM_BP_FAT	GO:0044259~multicellular organismal macromolecule metabolic process	4	2.77778	0.000968526	MMP10, MMP16, MMP3, MMP13	110	22	12092	19.9868	0.696639	0.0718409	1.55923
SMART	SM00120:HX	4	2.77778	0.00142069	MMP10, MMP16, MMP3, MMP13	70	17	5083	17.0857	0.102416	0.102416	1.48492
SMART	SM00235:ZnMc	4	2.77778	0.00168833	MMP10, MMP16, MMP3, MMP13	70	18	5083	16.1365	0.120518	0.0621928	1.76242
GOTERM_BP_FAT	GO:0044236~multicellular organismal metabolic process	4	2.77778	0.00178035	MMP10, MMP16, MMP3, MMP13	110	27	12092	16.2855	0.888481	0.109035	2.84858
INTERPRO	IPR006025:Peptidase M, neutral zinc metallopeptidases, zinc-binding site	4	2.77778	0.00777516	MMP10, MMP16, MMP3, MMP13	103	41	10240	9.69927	0.884019	0.264909	9.78536
GOTERM_MF_FAT	GO:0004222~metalloendopeptidase activity	4	2.77778	0.0356403	MMP10, MMP16, MMP3, MMP13	97	90	11963	5.48133	0.99999	0.647441	38.6636
SP_PIR_KEYWORDS	metalloprotease	4	2.77778	0.0558471	MMP10, MMP16, MMP3, MMP13	96	82	8979	4.5625	0.999991	0.686776	51.396
GOTERM_MF_FAT	GO:0008237~metallopeptidase activity	4	2.77778	0.150486	MMP10, MMP16, MMP3, MMP13	97	167	11963	2.95401	1	0.800216	88.8825
Annotation Cluster 2	Enrichment Score: 2.4065816824395507
Category	Term	Count	%	PValue	Genes	List Total	Pop Hits	Pop Total	Fold Enrichment	Bonferroni	Benjamini	FDR
GOTERM_BP_FAT	GO:0043405~regulation of MAP kinase activity	8	5.55556	7.84804e-05	EFNA1, MAP2K3, LRRN3, ITGA1, LPAR1, CRK, TRIB1, DUSP6	110	115	12092	7.64711	0.0920928	0.0191371	0.127203
GOTERM_BP_FAT	GO:0045859~regulation of protein kinase activity	8	5.55556	0.0112582	EFNA1, MAP2K3, LRRN3, ITGA1, LPAR1, CRK, TRIB1, DUSP6	110	271	12092	3.24509	0.999999	0.243271	16.7749
GOTERM_BP_FAT	GO:0043549~regulation of kinase activity	8	5.55556	0.014525	EFNA1, MAP2K3, LRRN3, ITGA1, LPAR1, CRK, TRIB1, DUSP6	110	285	12092	3.08568	1	0.26695	21.124
GOTERM_BP_FAT	GO:0051338~regulation of transferase activity	8	5.55556	0.0184216	EFNA1, MAP2K3, LRRN3, ITGA1, LPAR1, CRK, TRIB1, DUSP6	110	299	12092	2.9412	1	0.308691	26.0327
Annotation Cluster 3	Enrichment Score: 2.234318658899506
Category	Term	Count	%	PValue	Genes	List Total	Pop Hits	Pop Total	Fold Enrichment	Bonferroni	Benjamini	FDR
GOTERM_BP_FAT	GO:0000187~activation of MAPK activity	6	4.16667	0.000199842	EFNA1, MAP2K3, LRRN3, ITGA1, LPAR1, CRK	110	60	12092	10.9927	0.218101	0.0345366	0.32361
GOTERM_BP_FAT	GO:0043406~positive regulation of MAP kinase activity	6	4.16667	0.000853523	EFNA1, MAP2K3, LRRN3, ITGA1, LPAR1, CRK	110	82	12092	8.04346	0.65046	0.0838679	1.37529
GOTERM_BP_FAT	GO:0045860~positive regulation of protein kinase activity	6	4.16667	0.0291731	EFNA1, MAP2K3, LRRN3, ITGA1, LPAR1, CRK	110	191	12092	3.45321	1	0.365919	38.132
GOTERM_BP_FAT	GO:0033674~positive regulation of kinase activity	6	4.16667	0.0339493	EFNA1, MAP2K3, LRRN3, ITGA1, LPAR1, CRK	110	199	12092	3.31439	1	0.383165	42.8878
GOTERM_BP_FAT	GO:0051347~positive regulation of transferase activity	6	4.16667	0.0398743	EFNA1, MAP2K3, LRRN3, ITGA1, LPAR1, CRK	110	208	12092	3.17098	1	0.413087	48.3111
Annotation Cluster 4	Enrichment Score: 2.1572923789889864
Category	Term	Count	%	PValue	Genes	List Total	Pop Hits	Pop Total	Fold Enrichment	Bonferroni	Benjamini	FDR
GOTERM_BP_FAT	GO:0060562~epithelial tube morphogenesis	6	4.16667	0.00198286	BCL10, MIB1, RDH10, RET, ETV4, VASP	110	99	12092	6.66226	0.913128	0.105115	3.16773
GOTERM_BP_FAT	GO:0002009~morphogenesis of an epithelium	6	4.16667	0.0130442	BCL10, MIB1, RDH10, RET, ETV4, VASP	110	155	12092	4.25525	1	0.250707	19.1797
GOTERM_BP_FAT	GO:0035239~tube morphogenesis	6	4.16667	0.0130442	BCL10, MIB1, RDH10, RET, ETV4, VASP	110	155	12092	4.25525	1	0.250707	19.1797
Annotation Cluster 5	Enrichment Score: 1.9878482022267068
Category	Term	Count	%	PValue	Genes	List Total	Pop Hits	Pop Total	Fold Enrichment	Bonferroni	Benjamini	FDR
GOTERM_BP_FAT	GO:0043065~positive regulation of apoptosis	9	6.25	0.00988372	BID, BCL10, PLA2G4A, C9, ANXA1, CRH, ITGA1, FOSL1, GCH1	110	330	12092	2.99802	0.999995	0.237932	14.8786
GOTERM_BP_FAT	GO:0043068~positive regulation of programmed cell death	9	6.25	0.0102272	BID, BCL10, PLA2G4A, C9, ANXA1, CRH, ITGA1, FOSL1, GCH1	110	332	12092	2.97996	0.999997	0.240503	15.3563
GOTERM_BP_FAT	GO:0010942~positive regulation of cell death	9	6.25	0.0107591	BID, BCL10, PLA2G4A, C9, ANXA1, CRH, ITGA1, FOSL1, GCH1	110	335	12092	2.95327	0.999998	0.237963	16.0909
Annotation Cluster 6	Enrichment Score: 1.879097564213462
Category	Term	Count	%	PValue	Genes	List Total	Pop Hits	Pop Total	Fold Enrichment	Bonferroni	Benjamini	FDR
GOTERM_BP_FAT	GO:0008406~gonad development	6	4.16667	0.00379901	PLA2G4A, SDC1, RDH10, VGF, ERCC1, NRIP1	110	115	12092	5.73534	0.990772	0.149192	5.9863
GOTERM_BP_FAT	GO:0045137~development of primary sexual characteristics	6	4.16667	0.00637319	PLA2G4A, SDC1, RDH10, VGF, ERCC1, NRIP1	110	130	12092	5.07357	0.999618	0.191615	9.84963
GOTERM_BP_FAT	GO:0007548~sex differentiation	6	4.16667	0.0117512	PLA2G4A, SDC1, RDH10, VGF, ERCC1, NRIP1	110	151	12092	4.36797	1	0.248227	17.4453
GOTERM_BP_FAT	GO:0048608~reproductive structure development	6	4.16667	0.0127123	PLA2G4A, SDC1, RDH10, VGF, ERCC1, NRIP1	110	154	12092	4.28288	1	0.252971	18.7378
GOTERM_BP_FAT	GO:0003006~reproductive developmental process	6	4.16667	0.111219	PLA2G4A, SDC1, RDH10, VGF, ERCC1, NRIP1	110	282	12092	2.33888	1	0.624943	85.2241
Annotation Cluster 7	Enrichment Score: 1.6691238644177913
Category	Term	Count	%	PValue	Genes	List Total	Pop Hits	Pop Total	Fold Enrichment	Bonferroni	Benjamini	FDR
GOTERM_BP_FAT	GO:0050804~regulation of synaptic transmission	6	4.16667	0.0166901	PLAT, CCL2, CCKBR, PMCH, GNAI1, VGF	110	165	12092	3.99736	1	0.292003	23.888
GOTERM_BP_FAT	GO:0051969~regulation of transmission of nerve impulse	6	4.16667	0.0214218	PLAT, CCL2, CCKBR, PMCH, GNAI1, VGF	110	176	12092	3.74752	1	0.316693	29.6153
GOTERM_BP_FAT	GO:0031644~regulation of neurological system process	6	4.16667	0.0274988	PLAT, CCL2, CCKBR, PMCH, GNAI1, VGF	110	188	12092	3.50832	1	0.356006	36.3787
Annotation Cluster 8	Enrichment Score: 1.5497652632838406
Category	Term	Count	%	PValue	Genes	List Total	Pop Hits	Pop Total	Fold Enrichment	Bonferroni	Benjamini	FDR
GOTERM_CC_FAT	GO:0005925~focal adhesion	4	2.77778	0.0243766	SDC1, ACTN1, VASP, TES	93	73	10776	6.34909	0.992263	0.215795	26.5493
GOTERM_CC_FAT	GO:0005924~cell-substrate adherens junction	4	2.77778	0.0279842	SDC1, ACTN1, VASP, TES	93	77	10776	6.01927	0.996271	0.224431	29.8738
GOTERM_CC_FAT	GO:0030055~cell-substrate junction	4	2.77778	0.0328714	SDC1, ACTN1, VASP, TES	93	82	10776	5.65224	0.998618	0.23155	34.1569
Annotation Cluster 9	Enrichment Score: 1.5003862645598678
Category	Term	Count	%	PValue	Genes	List Total	Pop Hits	Pop Total	Fold Enrichment	Bonferroni	Benjamini	FDR
GOTERM_BP_FAT	GO:0042325~regulation of phosphorylation	9	6.25	0.0276409	BCL10, EFNA1, MAP2K3, LRRN3, ITGA1, LPAR1, CRK, TRIB1, DUSP6	110	399	12092	2.47956	1	0.353882	36.5293
GOTERM_BP_FAT	GO:0051174~regulation of phosphorus metabolic process	9	6.25	0.0337788	BCL10, EFNA1, MAP2K3, LRRN3, ITGA1, LPAR1, CRK, TRIB1, DUSP6	110	415	12092	2.38396	1	0.385047	42.7241
GOTERM_BP_FAT	GO:0019220~regulation of phosphate metabolic process	9	6.25	0.0337788	BCL10, EFNA1, MAP2K3, LRRN3, ITGA1, LPAR1, CRK, TRIB1, DUSP6	110	415	12092	2.38396	1	0.385047	42.7241
Annotation Cluster 10	Enrichment Score: 1.4560818676391982
Category	Term	Count	%	PValue	Genes	List Total	Pop Hits	Pop Total	Fold Enrichment	Bonferroni	Benjamini	FDR
GOTERM_BP_FAT	GO:0045941~positive regulation of transcription	11	7.63889	0.0221515	KLF5, BCL10, TNFRSF1A, MAP2K3, GATA3, LEF1, FOSL1, HMGA1, ETV4, STAT3, NRIP1	110	534	12092	2.26442	1	0.321846	30.4616
GOTERM_BP_FAT	GO:0010628~positive regulation of gene expression	11	7.63889	0.0256382	KLF5, BCL10, TNFRSF1A, MAP2K3, GATA3, LEF1, FOSL1, HMGA1, ETV4, STAT3, NRIP1	110	547	12092	2.2106	1	0.347077	34.3756
GOTERM_BP_FAT	GO:0045935~positive regulation of nucleobase, nucleoside, nucleotide and nucleic acid metabolic process	11	7.63889	0.0473923	KLF5, BCL10, TNFRSF1A, MAP2K3, GATA3, LEF1, FOSL1, HMGA1, ETV4, STAT3, NRIP1	110	608	12092	1.98882	1	0.427977	54.4982
GOTERM_BP_FAT	GO:0051173~positive regulation of nitrogen compound metabolic process	11	7.63889	0.0556768	KLF5, BCL10, TNFRSF1A, MAP2K3, GATA3, LEF1, FOSL1, HMGA1, ETV4, STAT3, NRIP1	110	626	12092	1.93163	1	0.473283	60.5082
Annotation Cluster 11	Enrichment Score: 1.3563701032400237
Category	Term	Count	%	PValue	Genes	List Total	Pop Hits	Pop Total	Fold Enrichment	Bonferroni	Benjamini	FDR
GOTERM_BP_FAT	GO:0042981~regulation of apoptosis	12	8.33333	0.0413843	BID, TNFRSF22, BCL10, PLA2G4A, C9, CCL2, ANXA1, CRH, ITGA1, FOSL1, ERCC1, GCH1	110	677	12092	1.94849	1	0.421702	49.6139
GOTERM_BP_FAT	GO:0043067~regulation of programmed cell death	12	8.33333	0.0448089	BID, TNFRSF22, BCL10, PLA2G4A, C9, CCL2, ANXA1, CRH, ITGA1, FOSL1, ERCC1, GCH1	110	686	12092	1.92293	1	0.428076	52.455
GOTERM_BP_FAT	GO:0010941~regulation of cell death	12	8.33333	0.0459928	BID, TNFRSF22, BCL10, PLA2G4A, C9, CCL2, ANXA1, CRH, ITGA1, FOSL1, ERCC1, GCH1	110	689	12092	1.91455	1	0.427254	53.4018
Annotation Cluster 12	Enrichment Score: 1.3279148694968614
Category	Term	Count	%	PValue	Genes	List Total	Pop Hits	Pop Total	Fold Enrichment	Bonferroni	Benjamini	FDR
INTERPRO	IPR018029:C2 membrane targeting protein	4	2.77778	0.0257957	PLA2G4A, SYT4, PLCD4, SYTL5	103	64	10240	6.21359	0.999263	0.594093	29.163
INTERPRO	IPR000008:C2 calcium-dependent membrane targeting	4	2.77778	0.0440409	PLA2G4A, SYT4, PLCD4, SYTL5	103	79	10240	5.0338	0.999996	0.748731	44.8004
SMART	SM00239:C2	4	2.77778	0.0913802	PLA2G4A, SYT4, PLCD4, SYTL5	70	79	5083	3.67667	0.999313	0.911757	63.5199
Annotation Cluster 13	Enrichment Score: 1.1685006883967304
Category	Term	Count	%	PValue	Genes	List Total	Pop Hits	Pop Total	Fold Enrichment	Bonferroni	Benjamini	FDR
GOTERM_BP_FAT	GO:0048812~neuron projection morphogenesis	6	4.16667	0.0448933	ITGA1, B3GNT2, DCLK1, GAP43, ETV4, VASP	110	215	12092	3.06774	1	0.425548	52.5231
GOTERM_BP_FAT	GO:0048858~cell projection morphogenesis	6	4.16667	0.0639508	ITGA1, B3GNT2, DCLK1, GAP43, ETV4, VASP	110	238	12092	2.77128	1	0.504071	65.7609
GOTERM_BP_FAT	GO:0032990~cell part morphogenesis	6	4.16667	0.0734654	ITGA1, B3GNT2, DCLK1, GAP43, ETV4, VASP	110	248	12092	2.65953	1	0.531163	70.989
GOTERM_BP_FAT	GO:0031175~neuron projection development	6	4.16667	0.100436	ITGA1, B3GNT2, DCLK1, GAP43, ETV4, VASP	110	273	12092	2.41598	1	0.605713	82.0321
Annotation Cluster 14	Enrichment Score: 1.158293315852886
Category	Term	Count	%	PValue	Genes	List Total	Pop Hits	Pop Total	Fold Enrichment	Bonferroni	Benjamini	FDR
GOTERM_BP_FAT	GO:0014031~mesenchymal cell development	3	2.08333	0.0669637	RDH10, RET, LEF1	110	47	12092	7.01663	1	0.514739	67.5051
GOTERM_BP_FAT	GO:0048762~mesenchymal cell differentiation	3	2.08333	0.0694759	RDH10, RET, LEF1	110	48	12092	6.87045	1	0.522254	68.8954
GOTERM_BP_FAT	GO:0060485~mesenchyme development	3	2.08333	0.0720188	RDH10, RET, LEF1	110	49	12092	6.73024	1	0.532526	70.2457
Annotation Cluster 15	Enrichment Score: 1.1325087503467373
Category	Term	Count	%	PValue	Genes	List Total	Pop Hits	Pop Total	Fold Enrichment	Bonferroni	Benjamini	FDR
GOTERM_BP_FAT	GO:0050880~regulation of blood vessel size	3	2.08333	0.0720188	ITGA1, NPPB, GCH1	110	49	12092	6.73024	1	0.532526	70.2457
GOTERM_BP_FAT	GO:0035150~regulation of tube size	3	2.08333	0.0720188	ITGA1, NPPB, GCH1	110	49	12092	6.73024	1	0.532526	70.2457
GOTERM_BP_FAT	GO:0003018~vascular process in circulatory system	3	2.08333	0.0771936	ITGA1, NPPB, GCH1	110	51	12092	6.46631	1	0.540992	72.8254
Annotation Cluster 16	Enrichment Score: 1.06926802625345
Category	Term	Count	%	PValue	Genes	List Total	Pop Hits	Pop Total	Fold Enrichment	Bonferroni	Benjamini	FDR
GOTERM_MF_FAT	GO:0015179~L-amino acid transmembrane transporter activity	3	2.08333	0.0336435	SLC1A5, SLC17A6, SLC38A1	97	36	11963	10.2775	0.99998	0.66089	36.9308
GOTERM_MF_FAT	GO:0015171~amino acid transmembrane transporter activity	3	2.08333	0.0812449	SLC1A5, SLC17A6, SLC38A1	97	59	11963	6.27101	1	0.79301	68.0594
GOTERM_MF_FAT	GO:0015293~symporter activity	3	2.08333	0.226724	SLC1A5, SLC17A6, SLC38A1	97	112	11963	3.30348	1	0.882128	96.8668
Annotation Cluster 17	Enrichment Score: 1.0447210033155383
Category	Term	Count	%	PValue	Genes	List Total	Pop Hits	Pop Total	Fold Enrichment	Bonferroni	Benjamini	FDR
GOTERM_BP_FAT	GO:0042401~biogenic amine biosynthetic process	3	2.08333	0.0415767	ODC1, GATA3, GCH1	110	36	12092	9.16061	1	0.419888	49.7776
GOTERM_BP_FAT	GO:0042398~cellular amino acid derivative biosynthetic process	3	2.08333	0.0989753	ODC1, GATA3, GCH1	110	59	12092	5.58952	1	0.605326	81.5532
GOTERM_BP_FAT	GO:0009309~amine biosynthetic process	3	2.08333	0.178427	ODC1, GATA3, GCH1	110	85	12092	3.87979	1	0.743128	95.8721
Annotation Cluster 18	Enrichment Score: 0.9477593230276952
Category	Term	Count	%	PValue	Genes	List Total	Pop Hits	Pop Total	Fold Enrichment	Bonferroni	Benjamini	FDR
UP_SEQ_FEATURE	domain:SH2	3	2.08333	0.0501034	SH2B3, CRK, STAT3	81	33	7317	8.21212	1	0.855741	50.3255
SP_PIR_KEYWORDS	SH2 domain	3	2.08333	0.081819	SH2B3, CRK, STAT3	96	45	8979	6.23542	1	0.683213	65.7558
INTERPRO	IPR000980:SH2 motif	3	2.08333	0.157434	SH2B3, CRK, STAT3	103	71	10240	4.20074	1	0.916957	89.565
SMART	SM00252:SH2	3	2.08333	0.250694	SH2B3, CRK, STAT3	70	71	5083	3.06821	1	0.956433	95.2022
Annotation Cluster 19	Enrichment Score: 0.9456809384845314
Category	Term	Count	%	PValue	Genes	List Total	Pop Hits	Pop Total	Fold Enrichment	Bonferroni	Benjamini	FDR
GOTERM_BP_FAT	GO:0043123~positive regulation of I-kappaB kinase/NF-kappaB cascade	4	2.77778	0.0377762	BCL10, TNFRSF1A, PLK2, LPAR1	110	82	12092	5.36231	1	0.399334	46.4485
GOTERM_BP_FAT	GO:0043122~regulation of I-kappaB kinase/NF-kappaB cascade	4	2.77778	0.0463271	BCL10, TNFRSF1A, PLK2, LPAR1	110	89	12092	4.94055	1	0.426567	53.666
GOTERM_BP_FAT	GO:0010740~positive regulation of protein kinase cascade	4	2.77778	0.197927	BCL10, TNFRSF1A, PLK2, LPAR1	110	170	12092	2.58652	1	0.76952	97.204
GOTERM_BP_FAT	GO:0009967~positive regulation of signal transduction	4	2.77778	0.476121	BCL10, TNFRSF1A, PLK2, LPAR1	110	285	12092	1.54284	1	0.958553	99.9972
Annotation Cluster 20	Enrichment Score: 0.9358797986293882
Category	Term	Count	%	PValue	Genes	List Total	Pop Hits	Pop Total	Fold Enrichment	Bonferroni	Benjamini	FDR
GOTERM_MF_FAT	GO:0005525~GTP binding	6	4.16667	0.105838	RND1, GNAI1, TUBB6, GEM, EHD4, GCH1	97	312	11963	2.37173	1	0.784968	77.8367
GOTERM_MF_FAT	GO:0032561~guanyl ribonucleotide binding	6	4.16667	0.1213	RND1, GNAI1, TUBB6, GEM, EHD4, GCH1	97	326	11963	2.26988	1	0.792294	82.4774
GOTERM_MF_FAT	GO:0019001~guanyl nucleotide binding	6	4.16667	0.1213	RND1, GNAI1, TUBB6, GEM, EHD4, GCH1	97	326	11963	2.26988	1	0.792294	82.4774
Annotation Cluster 21	Enrichment Score: 0.924623773714036
Category	Term	Count	%	PValue	Genes	List Total	Pop Hits	Pop Total	Fold Enrichment	Bonferroni	Benjamini	FDR
GOTERM_BP_FAT	GO:0016064~immunoglobulin mediated immune response	3	2.08333	0.0694759	BCL10, C9, ERCC1	110	48	12092	6.87045	1	0.522254	68.8954
GOTERM_BP_FAT	GO:0019724~B cell mediated immunity	3	2.08333	0.0745916	BCL10, C9, ERCC1	110	50	12092	6.59564	1	0.531097	71.5557
GOTERM_BP_FAT	GO:0002449~lymphocyte mediated immunity	3	2.08333	0.104664	BCL10, C9, ERCC1	110	61	12092	5.40626	1	0.6165	83.3541
GOTERM_BP_FAT	GO:0002250~adaptive immune response	3	2.08333	0.119257	BCL10, C9, ERCC1	110	66	12092	4.99669	1	0.63763	87.2484
GOTERM_BP_FAT	GO:0002460~adaptive immune response based on somatic recombination of immune receptors built from immunoglobulin superfamily domains	3	2.08333	0.119257	BCL10, C9, ERCC1	110	66	12092	4.99669	1	0.63763	87.2484
GOTERM_BP_FAT	GO:0002443~leukocyte mediated immunity	3	2.08333	0.146662	BCL10, C9, ERCC1	110	75	12092	4.39709	1	0.689347	92.363
GOTERM_BP_FAT	GO:0002252~immune effector process	3	2.08333	0.297869	BCL10, C9, ERCC1	110	121	12092	2.72547	1	0.871705	99.677
Annotation Cluster 22	Enrichment Score: 0.9157815913486287
Category	Term	Count	%	PValue	Genes	List Total	Pop Hits	Pop Total	Fold Enrichment	Bonferroni	Benjamini	FDR
GOTERM_MF_FAT	GO:0017016~Ras GTPase binding	3	2.08333	0.100826	SYTL5, MYO9B, ANXA2	97	67	11963	5.52223	1	0.79795	76.1038
GOTERM_MF_FAT	GO:0031267~small GTPase binding	3	2.08333	0.121556	SYTL5, MYO9B, ANXA2	97	75	11963	4.9332	1	0.780596	82.5462
GOTERM_MF_FAT	GO:0051020~GTPase binding	3	2.08333	0.145984	SYTL5, MYO9B, ANXA2	97	84	11963	4.40464	1	0.799832	88.0622
Annotation Cluster 23	Enrichment Score: 0.9014471960719596
Category	Term	Count	%	PValue	Genes	List Total	Pop Hits	Pop Total	Fold Enrichment	Bonferroni	Benjamini	FDR
GOTERM_BP_FAT	GO:0030036~actin cytoskeleton organization	5	3.47222	0.0734633	RND1, PDLIM7, ACTN1, MYO9B, VASP	110	175	12092	3.14078	1	0.534031	70.988
GOTERM_BP_FAT	GO:0030029~actin filament-based process	5	3.47222	0.0834272	RND1, PDLIM7, ACTN1, MYO9B, VASP	110	183	12092	3.00348	1	0.556209	75.6542
GOTERM_BP_FAT	GO:0007010~cytoskeleton organization	5	3.47222	0.322315	RND1, PDLIM7, ACTN1, MYO9B, VASP	110	318	12092	1.72842	1	0.888865	99.8182
Annotation Cluster 24	Enrichment Score: 0.8662918136027249
Category	Term	Count	%	PValue	Genes	List Total	Pop Hits	Pop Total	Fold Enrichment	Bonferroni	Benjamini	FDR
INTERPRO	IPR002290:Serine/threonine protein kinase	5	3.47222	0.0714653	PLK2, MAP2K3, MAPKAPK2, DCLK1, PRKX	103	157	10240	3.16616	1	0.844394	62.4024
INTERPRO	IPR008271:Serine/threonine protein kinase, active site	5	3.47222	0.160926	PLK2, MAP2K3, MAPKAPK2, DCLK1, PRKX	103	212	10240	2.34475	1	0.911194	90.1214
SMART	SM00220:S_TKc	5	3.47222	0.163461	PLK2, MAP2K3, MAPKAPK2, DCLK1, PRKX	70	157	5083	2.31256	0.999999	0.966331	84.7131
SP_PIR_KEYWORDS	serine/threonine-protein kinase	5	3.47222	0.182262	PLK2, MAP2K3, MAPKAPK2, DCLK1, PRKX	96	210	8979	2.22693	1	0.855645	92.0031
Annotation Cluster 25	Enrichment Score: 0.865540070374068
Category	Term	Count	%	PValue	Genes	List Total	Pop Hits	Pop Total	Fold Enrichment	Bonferroni	Benjamini	FDR
GOTERM_BP_FAT	GO:0016477~cell migration	6	4.16667	0.0847798	PLAT, RET, CCL2, TNFRSF12A, ITGA1, DCLK1	110	259	12092	2.54658	1	0.559552	76.2304
GOTERM_BP_FAT	GO:0048870~cell motility	6	4.16667	0.1728	PLAT, RET, CCL2, TNFRSF12A, ITGA1, DCLK1	110	327	12092	2.01701	1	0.734697	95.3889
GOTERM_BP_FAT	GO:0051674~localization of cell	6	4.16667	0.1728	PLAT, RET, CCL2, TNFRSF12A, ITGA1, DCLK1	110	327	12092	2.01701	1	0.734697	95.3889
Annotation Cluster 26	Enrichment Score: 0.8549184681262217
Category	Term	Count	%	PValue	Genes	List Total	Pop Hits	Pop Total	Fold Enrichment	Bonferroni	Benjamini	FDR
UP_SEQ_FEATURE	domain:Fibronectin type-III	3	2.08333	0.0236718	PHYHIPL, FLRT3, LRRN3	81	22	7317	12.3182	0.999703	0.686569	27.8261
INTERPRO	IPR003961:Fibronectin, type III	3	2.08333	0.277568	PHYHIPL, FLRT3, LRRN3	103	104	10240	2.86781	1	0.972387	98.6288
SMART	SM00060:FN3	3	2.08333	0.414614	PHYHIPL, FLRT3, LRRN3	70	104	5083	2.09464	1	0.989131	99.6429
Annotation Cluster 27	Enrichment Score: 0.814038946237162
Category	Term	Count	%	PValue	Genes	List Total	Pop Hits	Pop Total	Fold Enrichment	Bonferroni	Benjamini	FDR
GOTERM_BP_FAT	GO:0008585~female gonad development	3	2.08333	0.137383	PLA2G4A, VGF, NRIP1	110	72	12092	4.5803	1	0.672441	90.8988
GOTERM_BP_FAT	GO:0046545~development of primary female sexual characteristics	3	2.08333	0.152919	PLA2G4A, VGF, NRIP1	110	77	12092	4.28288	1	0.703599	93.2222
GOTERM_BP_FAT	GO:0046660~female sex differentiation	3	2.08333	0.171985	PLA2G4A, VGF, NRIP1	110	83	12092	3.97327	1	0.734871	95.3146
Annotation Cluster 28	Enrichment Score: 0.6963252690864316
Category	Term	Count	%	PValue	Genes	List Total	Pop Hits	Pop Total	Fold Enrichment	Bonferroni	Benjamini	FDR
GOTERM_BP_FAT	GO:0030326~embryonic limb morphogenesis	3	2.08333	0.171985	RDH10, LEF1, MMP13	110	83	12092	3.97327	1	0.734871	95.3146
GOTERM_BP_FAT	GO:0035113~embryonic appendage morphogenesis	3	2.08333	0.171985	RDH10, LEF1, MMP13	110	83	12092	3.97327	1	0.734871	95.3146
GOTERM_BP_FAT	GO:0035108~limb morphogenesis	3	2.08333	0.211129	RDH10, LEF1, MMP13	110	95	12092	3.47139	1	0.790105	97.8638
GOTERM_BP_FAT	GO:0035107~appendage morphogenesis	3	2.08333	0.211129	RDH10, LEF1, MMP13	110	95	12092	3.47139	1	0.790105	97.8638
GOTERM_BP_FAT	GO:0060173~limb development	3	2.08333	0.224381	RDH10, LEF1, MMP13	110	99	12092	3.33113	1	0.807231	98.377
GOTERM_BP_FAT	GO:0048736~appendage development	3	2.08333	0.224381	RDH10, LEF1, MMP13	110	99	12092	3.33113	1	0.807231	98.377
Annotation Cluster 29	Enrichment Score: 0.6661784136273604
Category	Term	Count	%	PValue	Genes	List Total	Pop Hits	Pop Total	Fold Enrichment	Bonferroni	Benjamini	FDR
INTERPRO	IPR000372:Leucine-rich repeat, cysteine-rich flanking region, N-terminal	3	2.08333	0.107104	FLRT3, LRRC3, LRRN3	103	56	10240	5.32594	1	0.89283	77.5656
INTERPRO	IPR003591:Leucine-rich repeat, typical subtype	3	2.08333	0.147023	FLRT3, LRRC3, LRRN3	103	68	10240	4.38607	1	0.912695	87.7297
SMART	SM00013:LRRNT	3	2.08333	0.175873	FLRT3, LRRC3, LRRN3	70	56	5083	3.89005	1	0.947142	86.938
UP_SEQ_FEATURE	repeat:LRR 3	3	2.08333	0.21773	FLRT3, LRRC3, LRRN3	81	80	7317	3.3875	1	0.994498	96.465
SMART	SM00369:LRR_TYP	3	2.08333	0.235541	FLRT3, LRRC3, LRRN3	70	68	5083	3.20357	1	0.966697	94.077
UP_SEQ_FEATURE	repeat:LRR 2	3	2.08333	0.24606	FLRT3, LRRC3, LRRN3	81	87	7317	3.11494	1	0.996419	97.8604
UP_SEQ_FEATURE	repeat:LRR 1	3	2.08333	0.24606	FLRT3, LRRC3, LRRN3	81	87	7317	3.11494	1	0.996419	97.8604
INTERPRO	IPR001611:Leucine-rich repeat	3	2.08333	0.307108	FLRT3, LRRC3, LRRN3	103	112	10240	2.66297	1	0.979648	99.2095
SP_PIR_KEYWORDS	leucine-rich repeat	3	2.08333	0.382515	FLRT3, LRRC3, LRRN3	96	125	8979	2.24475	1	0.933138	99.7648
Annotation Cluster 30	Enrichment Score: 0.5929904131328735
Category	Term	Count	%	PValue	Genes	List Total	Pop Hits	Pop Total	Fold Enrichment	Bonferroni	Benjamini	FDR
GOTERM_BP_FAT	GO:0006935~chemotaxis	3	2.08333	0.171985	CCL2, ITGA1, CCL7	110	83	12092	3.97327	1	0.734871	95.3146
GOTERM_BP_FAT	GO:0042330~taxis	3	2.08333	0.171985	CCL2, ITGA1, CCL7	110	83	12092	3.97327	1	0.734871	95.3146
GOTERM_BP_FAT	GO:0007626~locomotory behavior	3	2.08333	0.562403	CCL2, ITGA1, CCL7	110	208	12092	1.58549	1	0.980019	99.9998
Annotation Cluster 31	Enrichment Score: 0.577653877591304
Category	Term	Count	%	PValue	Genes	List Total	Pop Hits	Pop Total	Fold Enrichment	Bonferroni	Benjamini	FDR
GOTERM_BP_FAT	GO:0006874~cellular calcium ion homeostasis	4	2.77778	0.184229	CCL2, CCKBR, PMCH, LPAR1	110	164	12092	2.68115	1	0.753484	96.3203
GOTERM_BP_FAT	GO:0055074~calcium ion homeostasis	4	2.77778	0.193333	CCL2, CCKBR, PMCH, LPAR1	110	168	12092	2.61732	1	0.768037	96.9326
GOTERM_BP_FAT	GO:0006875~cellular metal ion homeostasis	4	2.77778	0.21656	CCL2, CCKBR, PMCH, LPAR1	110	178	12092	2.47028	1	0.795998	98.0902
GOTERM_BP_FAT	GO:0055065~metal ion homeostasis	4	2.77778	0.233158	CCL2, CCKBR, PMCH, LPAR1	110	185	12092	2.37681	1	0.816081	98.6505
GOTERM_BP_FAT	GO:0030005~cellular di-, tri-valent inorganic cation homeostasis	4	2.77778	0.286586	CCL2, CCKBR, PMCH, LPAR1	110	207	12092	2.1242	1	0.860564	99.5817
GOTERM_BP_FAT	GO:0055066~di-, tri-valent inorganic cation homeostasis	4	2.77778	0.313717	CCL2, CCKBR, PMCH, LPAR1	110	218	12092	2.01701	1	0.882991	99.7769
GOTERM_BP_FAT	GO:0030003~cellular cation homeostasis	4	2.77778	0.350809	CCL2, CCKBR, PMCH, LPAR1	110	233	12092	1.88716	1	0.903946	99.9094
GOTERM_BP_FAT	GO:0055080~cation homeostasis	4	2.77778	0.421707	CCL2, CCKBR, PMCH, LPAR1	110	262	12092	1.67828	1	0.940446	99.9861
Annotation Cluster 32	Enrichment Score: 0.5671109513093149
Category	Term	Count	%	PValue	Genes	List Total	Pop Hits	Pop Total	Fold Enrichment	Bonferroni	Benjamini	FDR
GOTERM_BP_FAT	GO:0030324~lung development	3	2.08333	0.261089	RDH10, CLCN2, CRH	110	110	12092	2.99802	1	0.84325	99.2607
GOTERM_BP_FAT	GO:0030323~respiratory tube development	3	2.08333	0.267782	RDH10, CLCN2, CRH	110	112	12092	2.94448	1	0.848932	99.3621
GOTERM_BP_FAT	GO:0060541~respiratory system development	3	2.08333	0.284509	RDH10, CLCN2, CRH	110	117	12092	2.81865	1	0.859492	99.5615
Annotation Cluster 33	Enrichment Score: 0.5421458390184369
Category	Term	Count	%	PValue	Genes	List Total	Pop Hits	Pop Total	Fold Enrichment	Bonferroni	Benjamini	FDR
GOTERM_MF_FAT	GO:0005083~small GTPase regulator activity	4	2.77778	0.175728	NGEF, SYTL5, MYO9B, ANXA2	97	180	11963	2.74066	1	0.834061	92.5943
GOTERM_MF_FAT	GO:0030695~GTPase regulator activity	4	2.77778	0.360219	NGEF, SYTL5, MYO9B, ANXA2	97	266	11963	1.85458	1	0.943883	99.756
GOTERM_MF_FAT	GO:0060589~nucleoside-triphosphatase regulator activity	4	2.77778	0.373383	NGEF, SYTL5, MYO9B, ANXA2	97	272	11963	1.81367	1	0.944765	99.8156
Annotation Cluster 34	Enrichment Score: 0.48670191675990504
Category	Term	Count	%	PValue	Genes	List Total	Pop Hits	Pop Total	Fold Enrichment	Bonferroni	Benjamini	FDR
INTERPRO	IPR006209:EGF	3	2.08333	0.189411	PLAT, LDLR, PTGS1	103	80	10240	3.72816	1	0.928243	93.7366
INTERPRO	IPR000742:EGF-like, type 3	3	2.08333	0.318136	PLAT, LDLR, PTGS1	103	115	10240	2.5935	1	0.980046	99.3603
INTERPRO	IPR006210:EGF-like	3	2.08333	0.361784	PLAT, LDLR, PTGS1	103	127	10240	2.34844	1	0.988045	99.7327
SMART	SM00181:EGF	3	2.08333	0.518472	PLAT, LDLR, PTGS1	70	127	5083	1.7153	1	0.996128	99.9543
Annotation Cluster 35	Enrichment Score: 0.46305770389623613
Category	Term	Count	%	PValue	Genes	List Total	Pop Hits	Pop Total	Fold Enrichment	Bonferroni	Benjamini	FDR
GOTERM_BP_FAT	GO:0009205~purine ribonucleoside triphosphate metabolic process	3	2.08333	0.311193	ATP2B1, MYO9B, GCH1	110	125	12092	2.63825	1	0.881692	99.7633
GOTERM_BP_FAT	GO:0009199~ribonucleoside triphosphate metabolic process	3	2.08333	0.314516	ATP2B1, MYO9B, GCH1	110	126	12092	2.61732	1	0.882607	99.7811
GOTERM_BP_FAT	GO:0009144~purine nucleoside triphosphate metabolic process	3	2.08333	0.327775	ATP2B1, MYO9B, GCH1	110	130	12092	2.53678	1	0.892735	99.8405
GOTERM_BP_FAT	GO:0009141~nucleoside triphosphate metabolic process	3	2.08333	0.35081	ATP2B1, MYO9B, GCH1	110	137	12092	2.40717	1	0.902955	99.9094
GOTERM_BP_FAT	GO:0009150~purine ribonucleotide metabolic process	3	2.08333	0.376806	ATP2B1, MYO9B, GCH1	110	145	12092	2.27436	1	0.919546	99.9533
GOTERM_BP_FAT	GO:0009259~ribonucleotide metabolic process	3	2.08333	0.39284	ATP2B1, MYO9B, GCH1	110	150	12092	2.19855	1	0.926739	99.9694
Annotation Cluster 36	Enrichment Score: 0.3818817611515155
Category	Term	Count	%	PValue	Genes	List Total	Pop Hits	Pop Total	Fold Enrichment	Bonferroni	Benjamini	FDR
GOTERM_MF_FAT	GO:0030554~adenyl nucleotide binding	13	9.02778	0.395268	RET, MAP2K3, MYO9B, ITPKC, MAPKAPK2, POR, PRKX, TRIB1, ATP2B1, MAP3K6, MAP4K5, PLK2, DCLK1	97	1346	11963	1.19115	1	0.944412	99.8857
GOTERM_MF_FAT	GO:0001883~purine nucleoside binding	13	9.02778	0.41975	RET, MAP2K3, MYO9B, ITPKC, MAPKAPK2, POR, PRKX, TRIB1, ATP2B1, MAP3K6, MAP4K5, PLK2, DCLK1	97	1370	11963	1.17028	1	0.948464	99.9345
GOTERM_MF_FAT	GO:0001882~nucleoside binding	13	9.02778	0.430996	RET, MAP2K3, MYO9B, ITPKC, MAPKAPK2, POR, PRKX, TRIB1, ATP2B1, MAP3K6, MAP4K5, PLK2, DCLK1	97	1381	11963	1.16096	1	0.946121	99.9497
Annotation Cluster 37	Enrichment Score: 0.3617053307862619
Category	Term	Count	%	PValue	Genes	List Total	Pop Hits	Pop Total	Fold Enrichment	Bonferroni	Benjamini	FDR
GOTERM_CC_FAT	GO:0000323~lytic vacuole	3	2.08333	0.403866	BCL10, MMD, MMP13	93	162	10776	2.14576	1	0.880333	99.8447
GOTERM_CC_FAT	GO:0005764~lysosome	3	2.08333	0.403866	BCL10, MMD, MMP13	93	162	10776	2.14576	1	0.880333	99.8447
GOTERM_CC_FAT	GO:0005773~vacuole	3	2.08333	0.503976	BCL10, MMD, MMP13	93	197	10776	1.76453	1	0.929786	99.9844
Annotation Cluster 38	Enrichment Score: 0.3159110090192802
Category	Term	Count	%	PValue	Genes	List Total	Pop Hits	Pop Total	Fold Enrichment	Bonferroni	Benjamini	FDR
GOTERM_BP_FAT	GO:0006873~cellular ion homeostasis	5	3.47222	0.428886	CCL2, CCKBR, PMCH, LPAR1, PMP22	110	370	12092	1.4855	1	0.941441	99.9887
GOTERM_BP_FAT	GO:0055082~cellular chemical homeostasis	5	3.47222	0.438997	CCL2, CCKBR, PMCH, LPAR1, PMP22	110	375	12092	1.4657	1	0.945861	99.9915
GOTERM_BP_FAT	GO:0050801~ion homeostasis	5	3.47222	0.49262	CCL2, CCKBR, PMCH, LPAR1, PMP22	110	402	12092	1.36725	1	0.963644	99.9983
GOTERM_BP_FAT	GO:0019725~cellular homeostasis	5	3.47222	0.587544	CCL2, CCKBR, PMCH, LPAR1, PMP22	110	453	12092	1.21333	1	0.98391	99.9999
Annotation Cluster 39	Enrichment Score: 0.2546024132935227
Category	Term	Count	%	PValue	Genes	List Total	Pop Hits	Pop Total	Fold Enrichment	Bonferroni	Benjamini	FDR
GOTERM_BP_FAT	GO:0045664~regulation of neuron differentiation	3	2.08333	0.445895	MIB1, TNFRSF12A, EFNA1	110	167	12092	1.97474	1	0.94789	99.9931
GOTERM_BP_FAT	GO:0050767~regulation of neurogenesis	3	2.08333	0.559774	MIB1, TNFRSF12A, EFNA1	110	207	12092	1.59315	1	0.97975	99.9998
GOTERM_BP_FAT	GO:0051960~regulation of nervous system development	3	2.08333	0.61263	MIB1, TNFRSF12A, EFNA1	110	228	12092	1.44641	1	0.986963	100
GOTERM_BP_FAT	GO:0060284~regulation of cell development	3	2.08333	0.626826	MIB1, TNFRSF12A, EFNA1	110	234	12092	1.40932	1	0.98845	100
Annotation Cluster 40	Enrichment Score: 0.23005121721942298
Category	Term	Count	%	PValue	Genes	List Total	Pop Hits	Pop Total	Fold Enrichment	Bonferroni	Benjamini	FDR
GOTERM_BP_FAT	GO:0043066~negative regulation of apoptosis	4	2.77778	0.581335	BCL10, CCL2, ANXA1, ERCC1	110	333	12092	1.32045	1	0.983013	99.9999
GOTERM_BP_FAT	GO:0043069~negative regulation of programmed cell death	4	2.77778	0.591521	BCL10, CCL2, ANXA1, ERCC1	110	338	12092	1.30091	1	0.984131	100
GOTERM_BP_FAT	GO:0060548~negative regulation of cell death	4	2.77778	0.59354	BCL10, CCL2, ANXA1, ERCC1	110	339	12092	1.29708	1	0.984246	100
Annotation Cluster 41	Enrichment Score: 0.1647448876667725
Category	Term	Count	%	PValue	Genes	List Total	Pop Hits	Pop Total	Fold Enrichment	Bonferroni	Benjamini	FDR
GOTERM_CC_FAT	GO:0031966~mitochondrial membrane	4	2.77778	0.601844	BID, SLC25A24, ANXA1, RGD1562449	93	362	10776	1.28034	1	0.963063	99.999
GOTERM_CC_FAT	GO:0005740~mitochondrial envelope	4	2.77778	0.647269	BID, SLC25A24, ANXA1, RGD1562449	93	387	10776	1.19763	1	0.974416	99.9998
GOTERM_CC_FAT	GO:0044429~mitochondrial part	4	2.77778	0.822615	BID, SLC25A24, ANXA1, RGD1562449	93	515	10776	0.899969	1	0.995519	100
Annotation Cluster 42	Enrichment Score: 0.1517816834619338
Category	Term	Count	%	PValue	Genes	List Total	Pop Hits	Pop Total	Fold Enrichment	Bonferroni	Benjamini	FDR
PIR_SUPERFAMILY	PIRSF800006:rhodopsin-like G protein-coupled receptors	4	2.77778	0.654385	P2RY12, GPR37, CCKBR, LPAR1	57	259	4368	1.1835	1	1	99.998
INTERPRO	IPR000276:7TM GPCR, rhodopsin-like	4	2.77778	0.671355	P2RY12, GPR37, CCKBR, LPAR1	103	344	10240	1.15602	1	0.999964	100
INTERPRO	IPR017452:GPCR, rhodopsin-like superfamily	4	2.77778	0.797755	P2RY12, GPR37, CCKBR, LPAR1	103	422	10240	0.942346	1	0.999998	100
Annotation Cluster 43	Enrichment Score: 0.11031233346902548
Category	Term	Count	%	PValue	Genes	List Total	Pop Hits	Pop Total	Fold Enrichment	Bonferroni	Benjamini	FDR
GOTERM_MF_FAT	GO:0005216~ion channel activity	3	2.08333	0.756282	CLCN2, TRPV2, KCTD14	97	336	11963	1.10116	1	0.998293	100
GOTERM_MF_FAT	GO:0022838~substrate specific channel activity	3	2.08333	0.770615	CLCN2, TRPV2, KCTD14	97	346	11963	1.06933	1	0.998574	100
GOTERM_MF_FAT	GO:0015267~channel activity	3	2.08333	0.78816	CLCN2, TRPV2, KCTD14	97	359	11963	1.03061	1	0.998899	100
GOTERM_MF_FAT	GO:0022803~passive transmembrane transporter activity	3	2.08333	0.78816	CLCN2, TRPV2, KCTD14	97	359	11963	1.03061	1	0.998899	100
Annotation Cluster 44	Enrichment Score: 0.09537183315603348
Category	Term	Count	%	PValue	Genes	List Total	Pop Hits	Pop Total	Fold Enrichment	Bonferroni	Benjamini	FDR
GOTERM_BP_FAT	GO:0006461~protein complex assembly	4	2.77778	0.727762	BCL10, TNFRSF1A, TUBB6, GCH1	110	415	12092	1.05954	1	0.996853	100
GOTERM_BP_FAT	GO:0070271~protein complex biogenesis	4	2.77778	0.727762	BCL10, TNFRSF1A, TUBB6, GCH1	110	415	12092	1.05954	1	0.996853	100
GOTERM_BP_FAT	GO:0065003~macromolecular complex assembly	4	2.77778	0.874042	BCL10, TNFRSF1A, TUBB6, GCH1	110	544	12092	0.808289	1	0.999857	100
GOTERM_BP_FAT	GO:0043933~macromolecular complex subunit organization	4	2.77778	0.897433	BCL10, TNFRSF1A, TUBB6, GCH1	110	576	12092	0.763384	1	0.999939	100
Annotation Cluster 45	Enrichment Score: 0.05835289938373258
Category	Term	Count	%	PValue	Genes	List Total	Pop Hits	Pop Total	Fold Enrichment	Bonferroni	Benjamini	FDR
GOTERM_BP_FAT	GO:0006886~intracellular protein transport	3	2.08333	0.733427	BID, SYTL5, RGD1562449	110	286	12092	1.15308	1	0.99701	100
GOTERM_BP_FAT	GO:0034613~cellular protein localization	3	2.08333	0.786888	BID, SYTL5, RGD1562449	110	319	12092	1.0338	1	0.998799	100
GOTERM_BP_FAT	GO:0070727~cellular macromolecule localization	3	2.08333	0.789807	BID, SYTL5, RGD1562449	110	321	12092	1.02736	1	0.998814	100
GOTERM_BP_FAT	GO:0046907~intracellular transport	3	2.08333	0.940032	BID, SYTL5, RGD1562449	110	492	12092	0.670288	1	0.999992	100
GOTERM_BP_FAT	GO:0015031~protein transport	3	2.08333	0.961538	BID, SYTL5, RGD1562449	110	549	12092	0.600695	1	0.999999	100
GOTERM_BP_FAT	GO:0045184~establishment of protein localization	3	2.08333	0.963026	BID, SYTL5, RGD1562449	110	554	12092	0.595274	1	0.999999	100
GOTERM_BP_FAT	GO:0008104~protein localization	3	2.08333	0.983993	BID, SYTL5, RGD1562449	110	658	12092	0.501188	1	1	100
Annotation Cluster 46	Enrichment Score: 0.03697596815324976
Category	Term	Count	%	PValue	Genes	List Total	Pop Hits	Pop Total	Fold Enrichment	Bonferroni	Benjamini	FDR
GOTERM_CC_FAT	GO:0031981~nuclear lumen	7	4.86111	0.814237	LEF1, ACTN1, ETV4, ERCC1, NRIP1, DUSP6, ELL2	93	927	10776	0.87497	1	0.995245	100
GOTERM_CC_FAT	GO:0070013~intracellular organelle lumen	7	4.86111	0.945981	LEF1, ACTN1, ETV4, ERCC1, NRIP1, DUSP6, ELL2	93	1178	10776	0.688537	1	0.999729	100
GOTERM_CC_FAT	GO:0043233~organelle lumen	7	4.86111	0.957319	LEF1, ACTN1, ETV4, ERCC1, NRIP1, DUSP6, ELL2	93	1221	10776	0.664289	1	0.999842	100
GOTERM_CC_FAT	GO:0031974~membrane-enclosed lumen	7	4.86111	0.964731	LEF1, ACTN1, ETV4, ERCC1, NRIP1, DUSP6, ELL2	93	1255	10776	0.646292	1	0.999864	100

[truncated: 4 more sheets: N3b, N4a, N4b, N_inversely]
