# Supplementary material for: Boolean Modeling Reveals the Necessity of Transcriptional Regulation for Bistability in PC12 Cell Differentiation
Source: Front Genet. 2016 Apr 14;7:44. doi: 10.3389/fgene.2016.00044 (PMC4830832; doi:10.3389/fgene.2016.00044)
Supplement: Supplementary file 7 [file Table7.xlsx]

## Sheet: Group 2
inverse kinetics
Symbol	Enterez Gene Name
Mmp10	matrix metallopeptidase 10 (stromelysin 2)
Mmp3	matrix metallopeptidase 3
Ca2	carbonic anhydrase 2
Anxa1	annexin A1
Smox	spermine oxidase
Dclk1	doublecortin-like kinase 1
Sprr1a	small proline-rich protein 1A
Crh	corticotropin releasing hormone
Vgf	VGF Nerve Growth Factor Inducible
Sat1	spermidine/spermine N1-acetyl transferase 1
Slc25a24	solute carrier family 25, member 24
Pmch	pro-melanin-concentrating hormone
Lgals3	lectin, galactoside-binding, soluble, 3
Lpar1	lysophosphatidic acid receptor 1
Gap43	growth associated protein 43
Mmd	monocyte to macrophage differentiation-associated
Il17re	interleukin 17 receptor E
Fzd5	frizzled family receptor 5
C2cd4b	C2 calcium-dependent domain containing 4B
Stfa2l3	stefin A2-like 3
Stfa2l2	stefin A2-like 2
Map3k6	mitogen-activated protein kinase kinase kinase 6
Prcp	prolylcarboxypeptidase (angiotensinase C)
Anxa5	annexin A5
Dhcr7	7-dehydrocholesterol reductase
Plat	plasminogen activator, tissue
Rab7b	Rab7b, member RAS oncogene family
Akr1b8	aldo-keto reductase family 1, member B8
Mmp13	matrix metallopeptidase 13
Odc1	ornithine decarboxylase 1
Slc41a2	solute carrier family 41, member 2
Arhgef19	Rho guanine nucleotide exchange factor (GEF) 19
Mafb	v-maf avian musculoaponeurotic fibrosarcoma oncogene homolog B
Gucy1b3	guanylate cyclase 1, soluble, beta 3
Cdc6	cell division cycle 6
Wdr67	TBC1 domain family, member 31
Hrk	harakiri, BCL2 interacting protein
Gch1	GTP cyclohydrolase 1
Fn3k	fructosamine 3 kinase
Map4k5	mitogen-activated protein kinase kinase kinase kinase 5
Serpinb1a	serine (or cysteine) proteinase inhibitor, clade B, member 1a
Eaf1	ELL associated factor 1
Emilin1	elastin microfibril interfacer 1
Sytl5	synaptotagmin-like 5
